# Supplementary material for: A Copy Number Variant at the KITLG Locus Likely Confers Risk for Canine Squamous Cell Carcinoma of the Digit
Source: PLoS Genet. 2013 Mar 28;9(3):e1003409. doi: 10.1371/journal.pgen.1003409 (PMC3610924; doi:10.1371/journal.pgen.1003409)
Supplement: Table S1 — Primers, genotypes and alleles in the SCCD associated region. The Primers worksheet has all the primer sequences listed. The STPO_SCCD_Recomb_Assoc worksheet has the genotypes for the 862 variants utilized in the recombination mapping and association analysis. The GSCH_IHA worksheet has the genotypes for the 536 variants used in the interbreed haplotype analysis comparing Giant Schnauzer and STPO cases. The BRID_IHA worksheet contains the genotypes for the 821 variants utilized in the interbreed haplotype analysis evaluating Briards and STPO cases. The SCCD_114_Hap_DAV worksheet contains the 114 disease associated variants identified from the resequencing of the 144.9 Kb region. (XLSX) [file pgen.1003409.s004.xlsx]

## Sheet: Primers
Primer Name	Primer Sequence	Notes
Primers with "seq" in the name are just used for sequencing reaction and not for PCR.
ASC1-F	GTATTGTGAGGGATGTGCAACAGAATGA
ASC1-R	ACTATCTCCAGATGGTGGAATTGCATGT
ASC2-F	TAGCAGCAGAAGTGGAAATGAGAAGAGC
ASC2-R	GCTTACATTTTGAGAGGCAAGCAGTGAG
ASC3-F	GGAAGGGGCTCAGAACTACTTTCTTTCA
ASC3-R	GTCCCACAGTGGACTTTAGGAGAAGCAT
CEP-Ex1-F	tgtgtctttgtgtagaatttgctcagtgc
CEP-Ex1-R	tgacctgtaacatccgaatacaatgcag
CEP-Ex18-F	gaacccttaaactgagggtcatttctggt
CEP-Ex18-R	atcttaactcgcgttgggaaaagacaac
CEP-Ex2-F	aatttagaaaagccatccggggatacat
CEP-Ex2-R	cctggagaagaggcttggttcaataaaa
CEP-Ex20-F	cctaattcagaagagccatgcagcaat
CEP-Ex20-R	gttcttgccacatcaaaactggaaatgt
CEP-Ex23-F	tggctgcatgactaggaataccaaattc
CEP-Ex23-R	tttgaaccccagacaggtagcttctaca
CEP-Ex25-F	atacgcattcatatcttgtgggcttttg
CEP-Ex25-R	aaagaactcagaggactcaatgggaaca
CEP-Ex27-F	cctgattctacccatctaatacccagca
CEP-Ex27-R	ggaaataaaagacactgttcccaatgtg
CEP-Ex28-F	agagaaagcttaaatgttgccaccacta
CEP-Ex28-R	cccctgcctggtacaaagttaaagactg
CEP-Ex3-F	gtgaaggtcatgagacttgaagcattcc
CEP-Ex3-R	tcaccagtgttgattgttaaatggttcg
CEP-Ex4-F	ttgtggtaagttctccgttcatttcctg
CEP-Ex4-R	tgccagccaatttaatatttctgaccat
CEP-Ex7-F	gccaaccgttatttagttagatgccaga
CEP-Ex7-R	tcaaatcccacatcggtgtttaaagttc
CEP-Ex8-F	ttgaagaatgttttgttaagacggcaca
CEP-Ex8-R	tgaatttcatctgttcgacaccaaactg
EAS1-F	ATGGGTGACAACAAGGGCTAAGTATTCC
EAS1-R	GGCATCTGAATGGAGAACTGAAGTCAAG
EAS2-F	TTAAAGCAATACTGTCAGGCTGCGAAAC
EAS2-R	AGCCACAACAGAGAGAAACAATGAAGGT
EAS3-F	AGTCCAGGAGATTGGCTTCTACCTTTGA
EAS3-R	TGCTTCTGGAGGAAGGACTGTATTGCTA
EAS4-F	AAGGAGGTATAGTTTTGCCAAGGCAGTG
EAS4-R	ATAGCCATGAGCCAAATTCTTCCCAATA
KITLG-Ex1-F	ccttaagtggtagatgttgctgcacgtt
KITLG-Ex1-R	acatttgggtaacacatcactcctccag
KITLG-Ex1-seqF	gttcatggattttaacccatcatcacca
KITLG-Ex1-seqR	GTCCTTCACATCATCAGTCACACGTTTC
KITLG-Ex2-F	ccgaatttggaatctaaagacttgcatt
KITLG-Ex2-R	atctgtggccagctctaaggaagatgat
KITLG-Ex3-F	tgtcaagatttggtaagattgggctctg
KITLG-Ex3-R	tcagcattgcagtgtaactagccaccta
KITLG-Ex3-seqF	ctttccatttcttgcagCCTAGTCATTG
KITLG-Ex3-seqR	aaaaagccaccccaaggaatacaaagtt
KITLG-Ex4-F	caccgctccattcctttatctgtagtca
KITLG-Ex4-R	tcccatattgtttacccacacacaattc
KITLG-Ex5-2F	cctccagtcttcttaatatcccctttcc
KITLG-Ex5-2R	tcatcttgagttgtagggaaacccacttc
KITLG-Ex5-3F	atcagaatttgggaagcaaaccttgaaa
KITLG-Ex5-3R	aaattgggctattggtcaaagaggacag
KITLG-Ex5-F	tctttgctctacaaggtgactgtgacaa
KITLG-Ex5-R	ttccatttttatcaggcaaattccacat
KITLG-Ex6-F	ttggagatgacatggacttgtattgctg
KITLG-Ex6-R	ctcaacatttttagggtgttggagacga
KITLG-Ex7-F	tctccaacaccctaaaaatgttgagtcg
KITLG-Ex7-R	gtatggttcagaagggtgaaggaagagc
KITLG-Ex8-F	accttttataaggcccagatcacggtgt
KITLG-Ex8-R	ctactgctcactgcttgcctctcaaaat
KITLG-Ex8-seqR2	ggctgcttctccctctgtctatgtctct
KITLG-Ex9-F	aagttctttcggctgtgtaagtgaagca
KITLG-Ex9-R	caaggctgacatgctgcctactctaatc
KITLG-ExA-2-SeqF2	GCTCCGGAAGGGAAGGAG
KITLG-ExA-2-SeqR2	CTGCAGCATATTGCACGAG
KITLG-ExA-2F	aatggcctaactatagacccccttgagc
KITLG-ExA-2R	ccggctgacagctcccaacttag
KITLG-ExA-3	GACAGCGGCCGGGTCTCC
KITLG-ExA-3	TTTAATAAACCATGCCTTCCGTTTCGAC
KITLG-ExA-F	atttgttcaacttcgggggctttg
KITLG-ExA-R	gccaaagagcagatccttccattttaca
KITLG-In1-F	TGCGGAGCTTTCATTCTATTCTGATTTG
KITLG-In1-R	TCCCATTACCAGCACTGTGTCTTCTACA
KITLG-In1-seqF2	ATCCCTCTTGTTCTGTACAACCTCCTGA
KITLG-In1-seqR2	AACTCCAAATTGTGCCTACTTGCACCTT
KITLG-In2A-F	GATTTAAATGCCAACTGGTTGGTCACAC
KITLG-In2A-R	CGTGTTGGTTCCTTTCAACTGCTGTATT
KITLG-In2A-seqF	AAAGCCTTATGCACGGGCTTATTTTTCT
KITLG-In2A-seqF2	TCACTTAGAACACCTTCCCTTGCTGTTG
KITLG-In2A-seqR2	CTGGTGGTAGCAAGAGCCAAACTTGTAA
KITLG-In2B-F	AGCGAAGCAGAGTAGGGGTGATTACAGT
KITLG-In2B-R	TTTTCTTCTTTCATGGAGCCAAATCCTC
KITLG-In2B-seqF2	CAGCCTTTAGTCACTGGGACAATGAGAA
KITLG-In2B-seqR2	GCCAGAAAGGTCTGTTTCTCCAAGAAAGT
MC1R-Amp1-F	agaaacgtacgtctgaacctgagcaact
MC1R-Amp1-R	ATTGTAGTAGGCAATGAAGAGCGTGCTG
MC1R-Amp2-F	gagcagccagagatgctgtccagtagt
MC1R-Amp2-R	ACATCATTGACGTGCTCATCTGTGGTT
SCC1-F	CCAGCAAGCTAGAGGCTGAGAGAAGAAT
SCC1-R	TCAATGCCCCTCAAATCTCATTATACCA
SCC1-seqF2	GAAAAATGACTCCTTGCTGCCATATGAA
SCC1-seqR2	GGACAATACCAGCCAGTCTTTCTACGTG
SCC1-seqR3	TTATTTCATCTGAGAGCAAGCTGGTCGT
SCC10-F	TTAGTGCAGGACTTTCAAGTGGTTTCCA
SCC10-R	ACCCTTCTGTTATGATGTCCTCACATGC
SCC10-seqF2	AAAGCTTTAAGAATGCTGGCTCCATCTC
SCC10-seqR2	AAATGTGCCTGGAAAACGTTCAGCTATT
SCC100-F	GCCCTAACTAGAAGGTAGCGGTTTCTCC
SCC100-R	ACACTGCACCCACCTTCTTCTATCACAG
SCC1000-F	CCTCACTTTCCTCCTATGCCCTTAACAA
SCC1000-R	GCATCAGATATCGGTCACCTTCTCTGTC
SCC1001-F	TATTTGGAGGGACTGACCAGATATGCAG
SCC1001-R	CCTATCCTTGTGCTCAATCTATCCCACA
SCC1002-F	AACAAATAACAAAGGAATGCTCCCACCT
SCC1002-R	GGGGCATAGTAACTAGGGGCATTTATGG
SCC1003-F	GAAATCAACCCAATCCTGTCATTGTTTG
SCC1003-R	CTATTTCAGAGCCATCTGGTTTGACAGC
SCC1004-F	CACTTTTTGTCCTTCAAATGCAACAACC
SCC1004-R	CCTGAGAATCCCCTGAGGTAGATGTGAT
SCC1005-F	GGAAGAATGCAGCACTAATGGCAGAGTA
SCC1005-R	CAGCTGGAAGGGACAACCCATTACTTTA
SCC1006-F	AAAATTCAGGCTCTGCCTATTGTCCAAC
SCC1006-R	ATAAAAAGGCTGGACCCTTGACACTGAG
SCC1007-F	TCATCTGTTGACATTCCACATTTCTCCT
SCC1007-R	AAGTAAGAACCATGAGGCAGGAAAGAGC
SCC1008-F	TTGAAAATACACAGCTCTGCCTGGAAGT
SCC1008-R	GATAGAGATTGGAGTACTTGGGGGTGGA
SCC1009-F	CAAGGATTTCAAATATCCAGCCACAGAC
SCC1009-R	GTAGCTCTGTTTTCTGGCTCTGGAAGGT
SCC101-F	CCACTAAGTGCCATTTGGCATGATCTTA
SCC101-R	CAAAATTTATATGCACTGCGGACCTTCA
SCC1010-F	AAATCTCAAGGAGACCAGTGGCTAAGGA
SCC1010-R	AAAGCACAGGATCACATATGCTCAAACA
SCC1011-F	AGCTATTGACAACTACCAGCCTCACAGC
SCC1011-R	CCCTGTCTTCATTCTTTGATCACCTCTG
SCC1011-seqF2	catgtgtgagttgggcacat
SCC1012-F	ATTGGGAAGGGGTCTGAGTGTAGAGTTG
SCC1012-R	TTCCAGAATATCTGTCTTTTCCCCCAAA
SCC1013-F	TGTTCCACTAAAGGAAACCATGTTCACAG
SCC1013-R	TGTTGTCACACAAATCCCATTATCATTCA
SCC1013-seqF2	caaaaggaacaatgaatgaagaaa
SCC1014-F	TGTGTGGCTAGTACACTGTTGTGTGACC
SCC1014-R	ACTAGAGACACACAGAGAGTGGCGGAAA
SCC1015-F	AGGTTAAACCAATCAAAAGCTGGAGTGA
SCC1015-R	AGAGGGTTAGGAAGCACAAATGTCCAGT
SCC1016-F	CCATCTGTCTCCACACTAAGTTATTACAGCA
SCC1016-R	GATACCCCTTAACAATGGGCAAGAACAG
SCC1017-F	TGGTTTGGCTATCATGTGAACAATTAGG
SCC1017-R	AATTATAGCAATTACTGCCCCACCTCCA
SCC1017-seqF2	aaaagcagattctgggctga
SCC1017-seqR2	tcttttgttcactttttgtgtgg
SCC1017-seqR2	ACAGAAAGAGACCGGTCCCTCCA
SCC1018-F	CCCAGAGAAATGGAGAGAAAAATAGTTCAGA
SCC1018-R	CAAAATATATGCTAATCTTGCACATCGCAAA
SCC1019-F	CCTATGCCCTTTAGCAGTCAATCATCCT
SCC1019-R	CAGGGTAGAGATTCTTCGTCATCACTGG
SCC1019-seqF2	tgttctttatcccatcctgtga
SCC1019-seqF2	tctctGTCGTTCTGTGCTTCA
SCC1019-seqR2	ctgagaaatgaaggggagga
SCC1019-seqR2	ctgagaaatgaaggggagga
SCC102-F	TGTTCCATGATTCACGATTCTAGCAGAG
SCC102-R	ATCCCAAACTGATCTGACCATTGTTTGT
SCC102-seqF2	GCTGCTCTGCTAGGCAACTA
SCC102-seqR2	GCCAAGACTAACACCCGAAG
SCC1020-F	TGTGCTTTGTTCTGGTAGGCAATTAACC
SCC1020-R	CAAAATCTATTGCAACTCTTACACCCCAGA
SCC1021-F	CCGGTTTGCCCATCTTGATTATTTCTAGT
SCC1021-R	AGAAGAGGGAAAGATGCAGCCAAAGTAA
SCC1022-F	TGATTTTTCCCCAAATGAAGTTGTGTTG
SCC1022-R	ATATTGCACAAATCCCATGTCCACACTT
SCC1023-F	AATAGGGAGCTCTTCCTCAGCACACATT
SCC1023-R	CCAAGAAAGACTGTGCCAAAGTTCCATA
SCC1024-F	AGCCTAAAAATGGTAGAGGCAGAATTGC
SCC1024-R	TCCCTTAGGGTTGTTTGAAAACATTTCG
SCC1025-F	GCAAAACATCTCTGAATTTGCCATCATT
SCC1025-R	CAGAAATAAGCCATTAATTGAGGTCATGGA
SCC1026-F	TTGGAGGAAGGTAATTTTCTGGGTTTGA
SCC1026-R	CAGGCATCCCTCAATGGTGTAAGTTTTA
SCC1027-F	TGTGCTTCACTTTGTGTCATAAGAAACCTG
SCC1027-R	TCAATCCTGGTAGAGGACCAGTTTAGGG
SCC1028-F	TGTGCACTCCAAAATATCCAAAAATGTG
SCC1028-R	CCAAATCCAAACATTTAGCACTCAGCTT
SCC1029-F	GAATATCTCCCAAGCCAATTTCAGCCTA
SCC1029-R	AAACATTCCTTCGATAATGGAGGCTACG
SCC103-F	CATGAAAGAAGGTCAGAGCAAATTGATGA
SCC103-R	tagttctgccatttaccccgtcagtatg
SCC1030-F	TTTATCAGCAACGGCTTTTCTTGTCTTG
SCC1030-R	TCTGATACTTCTGAGGAAGCTGGCATTT
SCC1031-F	AGCCTAAAAATGGTAGAGGCAGAATTGC
SCC1031-R	AGGGTTGTTTGAAAACATTTCGCTCTTT
SCC1032-F	TCTCTAAGCCTTTGCCAACTCACTCAAA
SCC1032-R	TAAGCCATTAATTGAGGTCATGGAGCTT
SCC1033-F	CCCTCTGACCCTCCAGTAGGTAAGTCAA
SCC1033-R	ACTTGGTCAGAAATGATGGCAAATTCAG
SCC1034-F	AAGCTGAGTGCTAAATGTTTGGATTTGG
SCC1034-R	TGTTCTGAGGCACAGTGATAAGGTCAGA
SCC1035-F	CGTAGCCTCCATTATCGAAGGAATGTTT
SCC1035-R	GCTACTCCTTGCATTCTGTGGGATTTTT
SCC1036-F	GAATAGAGGAGCCTATCACTGCCTTTGG
SCC1036-R	CCTGAGGATGCACCCTATAAGTGACTGT
SCC1037-F	ACCTTTATCAGCAACGGCTTTTCTTGTC
SCC1037-R	CTGGCATTTTAAGAGATTGGCCTGAAAG
SCC1038-F	TGAGTATAAGGCAACGTTATGATGCCAGT
SCC1038-R	CTACCACGTCCCCCTTCCTAAAAATCTC
SCC1039-F	AGCTTTTTGGAATGTGTTTGCATGACTC
SCC1039-R	TTCATACAATCCTGTGAGCTTCCCATTC
SCC104-F	CTCACCAATTCATGGAAAGGACTCATGT
SCC104-R	GATACTGTTTTTGGCAGAGGGCAGATTT
SCC1040-F	GCTAGCCGGGCATTATAGACAAAGTGAT
SCC1040-R	AAACAACAATGAAGAACGCAGGAATCAG
SCC1041-F	ACTAGGGCTGTGTCTGCCTTATCCAAAG
SCC1041-R	ATGGGACAACCAAAACATTTATGCACTG
SCC1042-F	CTCATGTCCTTTCCAAATCAACATCCTC
SCC1042-R	CCACAGGCATGAATTAATCACAATTTGG
SCC1043-F	ACACAATTCTGGGAGCCTCCTAACAGAT
SCC1043-R	GGGACAACAAAGGAAAATAGACTGCACA
SCC1044-F	CTTTCCTCAGCTCTACCCACTTGGATTC
SCC1044-R	CCTTTGAGCCTTGCTTTCCTTATCTCAA
SCC1045-F	GTCCATATTACCCTTTTCACAGGCCATC
SCC1045-R	AAGACCCTCCCTCCTTTGTGGTAGAACT
SCC1046-F	TAAATGGCATGGAGAACACAAAGGAAAA
SCC1046-R	AAAGTGTGCACTGGCTTCAAAATGCTAC
SCC1047-F	TCAAGTCACAGGTGAGCACTCTAACAGC
SCC1047-R	CCTCTTTGCTCTCTTAATCGCCTTTCAC
SCC1048-F	CCAGGAGCAAGCTACTGAAAAACTGCTA
SCC1048-R	GATGAAGACTATGGACCTTCCCATCCTC
SCC1049-F	GAGTTCAAAGCCTGTTTCTTTGGAGGAC
SCC1049-R	GCAGTTTCATGTAGCTCCGCCTAGTGTA
SCC105-F	agttgataacatgcacatggtcttggtg
SCC105-R	TCATCCAGATAAGTCAGGCTTCAGATTCA
SCC1050-F	CCCGACCCTGATAATATCTCTCAAATTCC
SCC1050-R	CATGGAATTGCCATAACCAATGAATGTT
SCC1051-F	ACGCGTTATCAAGAAAGGCTCTCAGATT
SCC1051-R	GAACTTGAGTGTCACGCAGTGAGTAGGG
SCC1052-F	GAGATTCCAATTTGTCTTGGGTCATTCA
SCC1052-R	TGAATACAAGATACTCCTGGCACCCAGA
SCC1053-F	CCATCCAGAGAGAACATGCAAAAGAAGA
SCC1053-R	CAGTGACTTAGAAGCACAGGGACCTTCA
SCC1054-F	ACCCTAGCAACATAAAGTGAGGCAGGAA
SCC1054-R	GAATTTTCTGGCTTCTTCATGCAGGATT
SCC1055-F	CTTGTGTGGGTCCAGAAATGTGAATTTT
SCC1055-R	CCTACTTTTGAAAACCAGCTGTGGGCTA
SCC1056-F	CACCAGGAAGAGTTGCATTCTAGGGTTT
SCC1056-R	CTTCTGGGCCTCAGTGAACTACAGACAT
SCC1057-F	CACCTCTTAGGCCAAAATTACCTCTCCA
SCC1057-R	TTGGAGTTCACATTTCCTTTGGGTTTTT
SCC1058-F	ATTCATAGAACAGAAGGAGGGCCAGTGT
SCC1058-R	CTTTGATGGAACAACCTCTGTCTGGAAC
SCC1059-F	GGACATGGGAGCAATAGTAAGGAACTGG
SCC1059-R	ATTCCTCTCCTCCTTGCACTCGAATTTA
SCC106-F	cctgtggagttgccaaactacaaaaatg
SCC106-R	GAGACTGAAGTAGGGCAGTGAATGATGG
SCC1060-F	AAGAATCACCTGTCGGTCTCTGAAAACA
SCC1060-R	AGAGAAATGGGAGGTAGGGCTGAACATT
SCC1061-F	CAACCCACTTCTCCTTTCTAAGCTCTGG
SCC1061-R	TGGAAAGTACTGTAGGAACAGTGGCACA
SCC1062-F	CACTCGTGGTTTACTAGACCCAAAAGCA
SCC1062-R	GGCGACAAAAGCATCTGAAAGAAGAAAT
SCC1063-F	ATAAAACCAGAGGCAAAGATCCCTTGTG
SCC1063-R	AGGGTCACCTGGATGTATCTGCTAGGAT
SCC1064-F	GAGGACCAAGAGGCTTGATTTTTCTTTG
SCC1064-R	GTAAAGCACGGTCTCTTTTCCAGTTGCT
SCC1065-F	AAAAGGTACAGCGTGTTCTGCTTCACAG
SCC1065-R	AAGTGGAAGATTCCAAATACAGCCAAGC
SCC1066-F	ATTTAAGTTTCAAAAGGGTGCTGCCAGT
SCC1066-R	CATTTTGCCAGGAATATCATGAAAGTGG
SCC1067-F	TCTTTTCCAATTACCCACCTGTACCACA
SCC1067-R	TTCCTGAGAATTGCTGAGTCCCTGAATA
SCC1068-F	CCAAAGGACAAAGTTGTAGACACCCTGA
SCC1068-R	GATGACAGTTCCAAGCATGAAAAGGCTA
SCC1069-F	ACATCATACCTGCTTTGCCAATCTGAAC
SCC1069-R	TATAAGAGCGCACACCATCGTGTAACAG
SCC107-F	CTTGCAAAGCAGCTGCAGTTTAACATTT
SCC107-R	GGGCCTATGATTGATTTTTAGCCACAAC
SCC1070-F	TCACATCGTCGACTCTTAGGGAAACTGT
SCC1070-R	GTTAACCATGGGTCAAGTGCAAAGGAAT
SCC1071-F	GTCAACTTAAAGGACCAGCAGGAAGGAG
SCC1071-R	ACCTGAAGAGAATTTGCCTGTAGCATCA
SCC1072-F	ACATGGGGGTTAAAAGCATGTTCTCTGT
SCC1072-R	GCCTCAGAATTATGTTCAATTTCCCTGTG
SCC1073-F	AGTGATGTTTCTCTACTCCGCAGACAGC
SCC1073-R	TCTTCAAGAGGCCATGAATACATCTGGT
SCC1074-F	TGCTTCTCATTGTTGTTCCTTGACCTCT
SCC1074-R	ACTTGAGAGATTAAGCACGGGAGAGCAT
SCC1075-F	CCCTCCCCAAATCTTTCTAGCACACTAA
SCC1075-R	GCTTTCTCATAAGAACGACTGCGTTGAG
SCC1076-F	TGCTGAGTTTTGAAGGATGGAAACACTT
SCC1076-R	GGACCAGTGCTTGCTTACATTGTGAAAT
SCC1077-F	TGATATAGCCAACAAATGCTGGAGGAAA
SCC1077-R	GTCACCTCAGGCCTCTATCTTGAAAACC
SCC1078-F	CTGCCTGCTGACCTTTCTGTATCATCTC
SCC1078-R	AGCAGAAGCACTGGAATCTTGAAGAGAA
SCC1079-F	ACTAGGGCTACTACTGAGGCTGGTCCAA
SCC1079-R	AGCAAATGTCAAACAGCACAGCTACTGA
SCC108-F	CAGGGAGTTCAACATTTGGTACATTTGG
SCC108-R	GTCCAGTTCTGCTCACTGGACTTGACAT
SCC1080-F	GTGGATTATTCATGTTCCCTTGCTGATG
SCC1080-R	ATGCTGGGTATCATTGGCTAGTGGCTAT
SCC1081-F	TTCTGCAAAATAACTTCTGCCCAGATTG
SCC1081-R	GATACAGTTGCTGGTAAATCGCTCTGGA
SCC1082-F	TAATTGGAAGTGCTTTGGCCAGTGTTTA
SCC1082-R	CACAGTTATTTCCTTAGGCGCAAAAAGC
SCC1083-F	TCACTGGTATGTCCAACAGATGGTTCAC
SCC1083-R	TGACCATGGAAACAAATACGTGATGCTA
SCC1084-F	AACTTTCCCCCGGGATTCTTTTATTTCT
SCC1084-R	GGTGGGTCCATAACTCATGAAACACTTC
SCC1085-F	CGATGGCCTTTAGTCTACAGAAGGTGAA
SCC1085-R	ACATTTGATGGAATTCCCAGTTGTTCAG
SCC1086-F	CATCCCAGGTTGTAAGGCTGAATATGTG
SCC1086-R	TTTATGACTCCAGCCCAAATCTCTTTCC
SCC1087-F	TCATACTCAAGTGCTCCTGCAAATAGGC
SCC1087-R	TTGACACAAATTAAGGTGACACCCATCA
SCC1088-F	GTGGAGATTCTGTGGAGAGGAGGAAAGT
SCC1088-R	ATTACTTTGGGGTAGGGGAATGTCAGGT
SCC1089-F	AGACAGTGACTGATATTGGGGAGGAGGT
SCC1089-R	CATCCCTCAATCACCTGGTACTTTAGCA
SCC109-F	TTTAAAGAAACCAGGGGGTGAACCTCTC
SCC109-R	TGAGGGAACAAGAAGTGTTTCACATTCA
SCC1090-F	AGGGGATTCCAGAATTGAATCTCTCTCA
SCC1090-R	CAGGACTGTAACCTGTCATTGGGTTCAT
SCC1091-F	TCTCAGTTGTTCTGGTCATCTTTGGTGA
SCC1091-R	AGAAACAACTGCCCAAGCCACTAGACTT
SCC1092-F	TCAGGATTTTTCTAAGAGCCACACAAACC
SCC1092-R	AAGGCAATTGAAAAGCAAGTGTTCACAG
SCC1093-F	TGAAGCCCTGGAGGTTTAATGACTTTTC
SCC1093-R	GATGAGATATCATGCCCCTGATTGTGTT
SCC1094-F	TAAAATCAAGAGGCAGCACAAAAAGCAG
SCC1094-R	CTCGTACTGATCACATGGTGCCAAAATA
SCC1095-F	GCTCCTTGTGAATCATTTTGCCACTTTA
SCC1095-R	TGTATGTTGACTGGACATTCCATTGCTC
SCC1096-F	TGCTTCAATAATGTTGGTTCCCTGACTC
SCC1096-R	CAACAGGCCTGAAATATCCAGGCTAACT
SCC1097-F	GACAAGTTCACATGCCTGGAGCAATAAT
SCC1097-R	AAAAGTTGGGAGAGTTGTCAGAGCACAA
SCC1098-F	TGATTCATAGGTCTGGAGTGAGACGTGA
SCC1098-R	TGATCACTGCTTTTGTGTTCAGCAAGTT
SCC1099-F	GATCTTCCCTTTGTCATTTTGGGTGACT
SCC1099-R	ATGAATGTTCCTCAATAATCCCTGCACA
SCC11-F	TATCCAGACTGCCCCTCTAGCCATAATC
SCC11-R	AAAGACCTTTCCAAACTGCATCTTTCTT
SCC11-seqF2	GCAGCTTTATCAGCATAGCTTGT
SCC11-seqR2	CCATGTGGGATTTATTTGATCCT
SCC110-F	tCACATCAAACAGATGATTCCAAGTTGT
SCC110-R	AGACAATTgagaggggaaagaagggaag
SCC110-seqF2	gaggctccttccacagtttg
SCC1100-F	GTGACAAATGCACTCCTGCATTAACAAA
SCC1100-R	ATTTTAAGCTGGCAAATTCCAGGAAACA
SCC1101-F	GATCATGTATTCTGGAAGCAGAGCCAAG
SCC1101-R	AAGACGTTGGAAATAATGAAGGCTCTGG
SCC1102-F	TCGAAGAAAGCAATTGTGAGCATCTCTT
SCC1102-R	TACCCCCAGATGAATACCACAAAACTCA
SCC1103-F	TTTAACCAGCACATTTACAAGGGCAGAG
SCC1103-R	AGTGACCATGTTTTACTGCATGGGTAGC
SCC1104-F	GGACTTTGCATTTTGAGAATTTGGGAGT
SCC1104-R	GAGTTGCAAAATGACACATGGGAGCTAT
SCC1105-F	ATAGCTCTCCATCACCAAGTGCTTACCA
SCC1105-R	GGTACCCATTGATGGTTGATCCTTTCTC
SCC1106-F	TCTGACATAATTGCATTGCAGACAGAGG
SCC1106-R	AGATGGTCTGAGTGCCCCATATACTTCC
SCC1107-F	CAGCTTTTTAGTCAAATGACCCTGACCA
SCC1107-R	AGAGATGGAGTCTAGCCTTAGCCTGTGC
SCC1108-F	TGGAGGAGGAAAGATCTGAAAAACCTGT
SCC1108-R	AAAAAGGGCAACATTTTGATGGCAGTAT
SCC1109-F	TCTAAGGACAGGGTGGACATAGTTGGTG
SCC1109-R	CTCAGTCCAGCATTGGTCTGGGTTAATA
SCC111-F	TTTGGGACTTGGAAATGTGGACTTGATA
SCC111-R	aggtgtcccTGTTTGCCAAGTTTTTGTA
SCC111-seqF2	tCACATCAAACAGATGATTCCA
SCC111-seqR2	TTTCAATCAGAATGGTACTGCAA
SCC1110-F	TGTGATGGACACTAAGGTTCACGATGAG
SCC1110-R	ATAGGCTAACCTCTGGATGGAGCACACT
SCC1111-F	AGCCAAATGTATTCACTAGGGCTTGGAC
SCC1111-R	GCGTGTTTTAATGACATGGTGCATTTTT
SCC1112-F	CCTCGGTTTAGCACACACCTTCTGTATC
SCC1112-R	GTGGGGAGTTTGATAAATCCTCTGCTCT
SCC1113-F	TGCTTCCCTTCTGCTCCTACTCCTAGTC
SCC1113-R	AGCCACACCCTCATATTAGTTTCCTTGT
SCC1114-F	CTCAGTAAGCAACTTGGCCTGCATAATC
SCC1114-R	TATAGGGGCTTTGAGGTAGTTGCCATGT
SCC1115-F	CATCGATTTTCACAGAGGGGAAATCTGTA
SCC1115-R	CAAGTGTGACCATTAAGCAAACATTGGA
SCC1116-F	ACATCCATCCATATAATGGAGCAGCAAA
SCC1116-R	GGGCCACTGATTTTCATTTGTTTAGCTT
SCC1117-F	TGAAAACTTAAGCAAAACAAACGCCAAA
SCC1117-R	AAACTGTCAGAGGGTAGCCATGAGAACA
SCC1118-F	CGACCTTCATTTTATTCACCAGTCATGC
SCC1118-R	ATCACAAGAGCCAATGGTGGGAAAATAG
SCC1119-F	CCAACCCTAAAGCATTTTCATGGGATAG
SCC1119-R	GTCTTTTTCTGTCCGACGTGTTTCACTC
SCC112-F	TAATTGAAGGTATATCCCCCAGGTGCTG
SCC112-R	ATCCAAGTAATGGCAATGCTTAGCAACA
SCC1120-F	TCTGGCTCAATTCTACACACAGCAAAGA
SCC1120-R	TTGAACAAGACTGGCCTTGACTTGACTT
SCC1121-F	TTCTGATCAATTTGCAGTGCTTCTTTGG
SCC1121-R	GTGAAATGGTGTCAATGGGAATGGATTA
SCC1122-F	GATAGTGGTAGGGGCTGTGCAGTGTTTA
SCC1122-R	TAAGTCACTTGTCTTTTCCCCCGGATCT
SCC1123-F	CCCACTTTAAAAGAGCTCAGTCATCACG
SCC1123-R	ATCCAAAATCAGGAGCTGGACACCTAAG
SCC1124-F	CCACTTTCAGGGCATGGTTTTATTATCC
SCC1124-R	GGAGGGTATGGGTCCATGTAGAGAAGAA
SCC1125-F	TGAGTTTGAGAAGGCGAGAAGATGAACA
SCC1125-R	TTGTACCCCAAAAAGTGAAGAGGCAGAT
SCC1126-F	CTCAAGAGGCTGATTTGTTGAGAGAGGA
SCC1126-R	AGACCATAGCAGGATGATGTCCTCAAAA
SCC1127-F	ACCATGCATTTAATTACCAGCCAGACAA
SCC1127-R	GCTGTTTAGCCTTTGGTTCTGTGTTCTG
SCC1128-F	TCAGTGGAATATCCACAAGAGAGCACCT
SCC1128-R	CTGCCCTACTTGCTATGATTTGGAACCT
SCC1129-F	ACAAACAAGTCACTGACAAGACCCATCA
SCC1129-R	TTCTGGAATGAGGTGGGGTATACATTCA
SCC113-F	GATAAGAGAATGGGTTTGCCATCAAGGT
SCC113-R	ATACATGAATGGTGTCCTGCCATTGTC
SCC113-seqR2	CTGTCTCACCTGGAATGTGG
SCC1130-F	CTAATTTTGGCAATGGCCTTCCTATGAG
SCC1130-R	CTTGCCCGAGGACAAAGAAGAAATAGAA
SCC1131-F	GGAAGAGGGAAAGAGGTGGAATTAAGGA
SCC1131-R	TTTTGAGAAAAGCATTTCCTCCATAGCC
SCC1132-F	GCACAGAAATCAACAAAAACCAAGTGCT
SCC1132-R	CCTGTGGCACTGAATTCTTTTCAGGTAA
SCC1133-F	GGATAAGTAATCCTTGGGGCAGTCTTCA
SCC1133-R	GAAATTAGGCCTTTTCTTTGGGTTCCAC
SCC1134-F	GCTCTCACCATGTTGCCAAGTAATGTTT
SCC1134-R	CAGGTGGGGATTAAAAGGAAAAGAAAGG
SCC1135-F	CTCTGAAACAGCGGAAGTGAATTTCAAG
SCC1135-R	CGTATGTATAAATAGGGGCAGGGGACAA
SCC1136-F	ACCCACCACAAAACATCAAAACTGAGTC
SCC1136-R	TTGCAGACTGGTAGAAATGAATTGCAGA
SCC1137-F	TTGGTGGAGTTCCTTCTAGGCTTTCTTC
SCC1137-R	AACCTGTTGTGGCTTCTGAATGATGAAT
SCC1138-F	TTACAGAAATCATGGCCAACTTGCCTTA
SCC1138-R	ACAGAGAGCAAAAGCCATTGGGATTAAA
SCC1139-F	GAATTAGGCCCCCTAGCTTTTCAATGTC
SCC1139-R	CTTTCTCAAAGCACCTCTGCCCTACTCT
SCC114-F	AGTCCAGAAGCACCACCTCTAAGGAATC
SCC114-R	TAAGTGGTCTGATGACGCTGAGAGAGAC
SCC114-seqR2	ATTTCAGCGCCATTCAAAAG
SCC1140-F	CAGCAACACTCAGATGCATTCAAACATT
SCC1140-R	TTTCAGATGGCTGTTAAAAGGTGTTTCC
SCC1141-F	TCCTCACATCCCATTTCATATTCCACAT
SCC1141-R	AGCAAGTGAGGAGCAAAGAACAAGTCAG
SCC1142-F	TGTCAATGTCTGAATGGAAAGAGGGTCT
SCC1142-R	GTTAGCATTCCACATTCCCGAGAAAACT
SCC1143-F	GGAGTGTCAGGTGGAGAACAGACAAAAG
SCC1143-R	AACATAGCCTCTGAGGGGAAAAGTGAGA
SCC1144-F	TGGCACATCCTTTCAACAAAATCCTAAA
SCC1144-R	TAACACATCATCTAACCTGCGTGCAGAC
SCC1145-F	GTAAATCAACTTGGCAAAGGCAAATGGT
SCC1145-R	TAACGAATGAGCCCATCATCCATGTAAT
SCC1146-F	CCCTCACATGAACTGACACCGTATTTTT
SCC1146-R	CAATGAGTAAGACCCAGCACTGACCTTC
SCC1147-F	TATCAAGCCTTTTGTACAGCACACATGC
SCC1147-R	CAAAACTTCACACCCTCTCTCCATTCAG
SCC1148-F	AGTGATCACATTGAATTGGGTCCTGGTA
SCC1148-R	TTGGAGAAAGAGACACATTCTTGCCTTC
SCC1149-F	TGCAACTCATGATTGATAAACTCCTTGG
SCC1149-R	GACTGCCCTTGCTAACAGTCACTCAACT
SCC115-F	CAGGACCTGGAGAATGAAATCCAAACTT
SCC115-R	TTCTGGGAATACAGACTATAGAGAAGGA
SCC1150-F	TTAAATCAGGAAGGCTGCTTCAGATGAC
SCC1150-R	CAGACTCTGATCAACCCACATGCTTCTT
SCC1151-F	TCTCCCAAAAGTTCCTTCCTCCTACTCA
SCC1151-R	CTCTGTCAATCCTCAGGTCAATTCCTTG
SCC1152-F	GTTGGAAGGGAACAAACGAGTCACTGTA
SCC1152-R	CAAAATGGGTTACCGTTGCCAATAGTTT
SCC1153-F	TTGGTGGTTACAGGAGTCCCTGAGTAGA
SCC1153-R	TGCCCTGAGGTGAAAGGTAGATACTCAA
SCC1154-F	AATAACACCAGCCATGTGATGTTCCAAT
SCC1154-R	TTGCCACATGTGTTGCAGATTTTGTAAT
SCC1155-F	TGCTAACTAGGTCAAGCAAGGAAGGACA
SCC1155-R	AAGGCCCTCTTCCTGGTTTATCAAAGTC
SCC1156-F	TAAACAATGAACCCAGCTGACCAAAAGA
SCC1156-R	GGTTTATTTTCCCCTTAAACAGCCCTCA
SCC1157-F	GGAATTTTCATGAACCATGTGGGAAATA
SCC1157-R	GTTTTCCCTATTGAAGGATTTGCTCTGG
SCC1158-F	TAGGGTAGCTCAAAACGCCTTATCCTCA
SCC1158-R	CATTTTGCTTTTCTGGCAAGTTTTGAAC
SCC1159-F	GCCTCTTCCTCTCCTCAGGTAATCACA
SCC1159-R	AGGAGCGACATTGTTGGTTTAGGTCTCT
SCC116-F	Tgttgtctagtaaaaggaggtgcgctgt
SCC116-R	ATCCTATGGTTGGATTTGGAAGGCTTTT
SCC1160-F	AGTTGATGCCAAATGCAAACGACTTAAA
SCC1160-R	GGCCATGGGGAACTCAGTAGAAGTAAGA
SCC1161-F	CCACCTGACCCACAGACTCATAAGTGAT
SCC1161-R	ACCAACCCATTATCTCTTTGCTTTCAGC
SCC1162-F	GCTGGAAAGGATCCAGATGAAACCTAAA
SCC1162-R	TTTCCTTATGGAAGGCAGTGGAAAAGAG
SCC1163-F	GTCACCATATCTCCCAGGAACAACTTGA
SCC1163-R	ACTCTCCATGCAACATTGAACACAGTCA
SCC1164-F	AGGATATAAAGTCCCCAATGCCCTGATT
SCC1164-R	AACCAGTTAGGTGAAATGGACCAGAAGC
SCC1165-F	GTAACCAAAGGTATGGGGCAATTGTGAT
SCC1165-R	TCAAACCCTTCCAATAAGCCATTGTTTT
SCC1166-F	AGTTGCTTTGTGCAACTTCTCTTGTGGT
SCC1166-R	TCCCGGAGGAAAAGTCAAGTGTTAAAAT
SCC1167-F	ATTCCTGTTCCCATTGTGAGCAATACAG
SCC1167-R	AGTCAAAACTGTGGACAACAAAGCATCA
SCC1168-F	TGCTCCTTATTCTTGATTAACGCTGCTG
SCC1168-R	ACAAAAGAAAGACTCCTGCCCACCTGTA
SCC1169-F	AAAAAGCACTCGGCAAAATACCCATTTA
SCC1169-R	ATTTTAGCACCATTTGATGCAAAGTCCA
SCC117-F	tcatctgaaaaatgagaacccagactgC
SCC117-R	gacattgaggcccgtagatactgagtga
SCC1170-F	ATCAAAATTCAGGGTTTTTACCGCTGTT
SCC1170-R	ATCATTTGCCATTGCTTGATTCTGAAAA
SCC1171-F	TAGTAACTGCCCACAGATCACAGATGGA
SCC1171-R	TTGCCCCATTTGTAAATGAGAAAACTGA
SCC1172-F	TTGAAAGAAAGTGGAATCCGTTGAAGAG
SCC1172-R	CCAACTGGTCCTAGAGTTTCCTCTTTGG
SCC1173-F	TCCATCTACGTCATCCTCACACCTCTTT
SCC1173-R	AATGGTCCATAGTGATCATGACCCAGAC
SCC1174-F	GTGATGGATCCCATCCCAAAAAGAGTAT
SCC1174-R	AATAGTGGGCATGTGGATCAGTGAAGAG
SCC1175-F	TTTGGGCTAATTTCTCTCCCTGAAGTTG
SCC1175-R	GGAAGCAAAGGGATTCAAGTCTCATCTG
SCC1176-F	GGTGAGGAGGATGCTCTTTTGTTTGAAT
SCC1176-R	CCACACTTGATGTCACTGTCATTTACCC
SCC1177-F	CTGACCTCAATCCTTCAGATTCATCACC
SCC1177-R	GGCTAAATTTCACACCCCTTACCTCAAA
SCC1178-F	TGATATCTGCAAAGAAAAGGGACACAGG
SCC1178-R	TGACGGTTCCTTTGTTCACCAGAATTAC
SCC1179-F	TCAGCCAGCATGATCTCTGTAAAACTCA
SCC1179-R	AGGCAGGGAGACAGAATTGCTAAACAGT
SCC118-F	TAACCAATGCATTTGCTTTTGTGTTGAA
SCC118-R	TCATTTATTTTGAAATTCTGCTCAAGACCTC
SCC1180-F	CAATAGGAGCCATTGTTCAGCTTTCCTT
SCC1180-R	AGGCCCATACAAGTTTGTGAAAAGGGTA
SCC1181-F	CACATCCCTGCCAAGTCATGAAAATAAA
SCC1181-R	GGGGGAAGAAAAGAGAGACAGAGACAAA
SCC1182-F	CGTGAGGCAATTTTCCTAAATGGGTAAC
SCC1182-R	CCTGTAATATCCATGTGGCAGGAGCTAA
SCC1183-F	GGTCACTGGAAATTTCTGATGTGATGGA
SCC1183-R	GCTAAGGGGAGGGTAAAACTGAAGGAGA
SCC1184-F	TTTGTGGAGATAGCCAGTGAATTCTTCG
SCC1184-R	GCCTAGGGTTGGATGTAACTTCCTGTGT
SCC1185-F	TCGGCTGGAAGTTTGAATTTTAAAAGGA
SCC1185-R	AGGGGGAAAATGGAGAGACCAGAATTAC
SCC1186-F	AGGCCAGTTCTAGAAAGAATGGAGTGGA
SCC1186-R	TTTTCATTATTCACcagggatggctaca
SCC1187-F	gaagaggaaaagtttgccaagAAAGCTG
SCC1187-R	CCACATGAGGAGGacaaaacaaaacaaa
SCC1188-F	CCTTTTCCTTCCACAGACAATCATCCTT
SCC1188-R	gccccACAAAAGACACACTCTTACTCAC
SCC1189-F	GTGAAAAACCACCCTGTCTTCCAAACTT
SCC1189-R	gtcgcagcagaccatcctactttgatag
SCC119-F	GTTCTATTTTCCCCACAGATGCCATACC
SCC119-R	TGGATTCCATATTGAGGAAAGCCTTCTA
SCC1190-F	CCTAGAGATCCCCAGGAACATCAGTCTT
SCC1190-R	CCTTTTGCATCTAGGAGTTGGGATCAGT
SCC1191-F	CAACAAGGTGTGCTCTATGGCTTCATTT
SCC1191-R	atatatttgcagcatgctcgacttcacc
SCC1192-F	aaaagtgagcccatgattttggtgtctt
SCC1192-R	tatgtccgttcctttagccgtttctctt
SCC1193-F	cctacccctaccatttggtcctacccta
SCC1193-R	GGTTAGTTGTTGGAAACCCCTCTGAATG
SCC1194-F	AGGAAATGCATTACAATGCCTGGAGATT
SCC1194-R	CTCTCGCAAGCTGTGAAAACTACTACGG
SCC1195-F	ggtctcggtcaaggtcagactcaatatc
SCC1195-R	ctgtacgagtcgtcgcacatcgag
SCC1196-F	gtccttgagcttcttgagcagcaacc
SCC1196-R	GGAAATTCCTTTCCGTTTTTGTGAATGA
SCC1197-F	GGAATCCTCTTCTGAAAACCACAGGTCT
SCC1197-R	CTTTCTTCCCCATCCTTCTCCAATATCA
SCC1198-F	CATTTGGACCATTTTCCCAGACATGTAA
SCC1198-R	GCAATGAGAATTAGAAGAGGCCTTAGCAG
SCC1199-F	ctCATTGCCTTTAACTTGCCCCTTTATG
SCC1199-R	gacagcggctagaccaaatttaactcCT
SCC12-F	AGGATAACAATAGCCCGGATGGAAAAGT
SCC12-R	GGTCCACCAGAATACTTTGGATGCTTTC
SCC12-seqF2	AAGGGTAAATAAGAACCACCTGGGGTGT
SCC12-seqF3	CCAGGTTCTGCATTTTCCTC
SCC12-seqR2	GCTGGTGTTTTTCTAAATGACCTTCTGC
SCC120-F	TGCAATGTAGCCTTTCCCATTTAGTCAA
SCC120-R	AAATCCTGATCTGAAGCGTCAATGAAAG
SCC120-seqF2	cagggtgtgatcctggagac
SCC120-seqR	ctgcaagacagggttggatt
SCC120-seqR3	taccacctccAATCCAAAGG
SCC1200-F	gttgagaaacacaggtagcccttgagga
SCC1200-R	TGTTGATGGTGCATCTTCATCTTATCCA
SCC1201-F	TATTGCATAATAAAGGCCAGGGAAATGC
SCC1201-R	ATCAGGGAACTAATTTGAGCCAGGTGTC
SCC1202-F	ATGTTGGATTTTGCTTTATGGCATCTCA
SCC1202-R	GGCATGGAATCCAAATAAGAAGAGTTGG
SCC1203-F	gctccacaaggtcttaaagttgcgctat
SCC1203-R	AAACAGTTCCCAGCGTTCTTAATTGGAG
SCC1204-F	AGCTCACCCAATAGGGAAAACAAAACAA
SCC1204-R	ATCTGATCTTCCTGACTGGGCAAGATTT
SCC1205-F	GGTTTTGTCACGCAAGAAGTTTTCTCAG
SCC1205-R	AGAGGCATTACACGTGGTGAGAATCAGT
SCC1206-F	ATTCCAAATTCAAGGTTCCTATGGCTCA
SCC1206-R	TCTTTGCCAATAGAATTTACGTGCATCA
SCC1207-F	TAAGCTCTTCTGTCCATTGGGCTTTCTT
SCC1207-R	AGCATAAAGTTCCCAGAGCTTCCTTGAA
SCC1208-F	TCTTTTCACAACATACTCTGTCCCCTAACC
SCC1208-R	AGATAGGGGAGCATCCCTCTTGTTTCTT
SCC1209-F	TCACACAGGATAATGGTGCTAAGTGTGC
SCC1209-R	TATCGCCCTACCATCTCCATCTACAGTG
SCC121-F	TTTTGTTGGGGTTTGAGGTAGAAGGGTA
SCC121-R	tggtgctaggaagtgatttcttcaatgtg
SCC1210-F	GGGACAATGACCCAGGAGAGATTTTCTT
SCC1210-R	TTCGTTGCTGAAGTTTGAAGACAGTGAA
SCC1211-F	GGGGATGAAGTGGGGACAAAATTTTTAAT
SCC1211-R	CGGTAAGTCTATTTCTACTGGGAGAGAGAAGG
SCC1212-F	ATGCCAGAAAACCTACTCCACCTACCAC
SCC1212-R	AAATGGATGCTTTCTCTTCCCACATTTC
SCC1213-F	GAAGAGTCGGAACAAACAGGAAAACTCC
SCC1213-R	CCCGACCTGTCCTCTAAGACTAGCATTC
SCC1214-F	agtctgtaaatttttgggagcaggcatc
SCC1214-R	TTCCTCCCAAAGAGAACGAATTATGAGG
SCC1215-F	TTGGGCCATTCTACATCTTCCTTTGTTT
SCC1215-R	CTCCCCTTCATGCTACCCTAGTGCTTTA
SCC1216-F	GTAAATCAACTTGGCAAAGGCAAATGGT
SCC1216-R	TAACGAATGAGCCCATCATCCATGTAAT
SCC1217-F	TTGGGGAGTCACACAAGATGGGATATAA
SCC1217-R	CTTTTGGCTTTCATGCCTTGCTCTTAGT
SCC1218-F	TCAAGGTAATGCTAATTGACCAAGCAGTC
SCC1218-R	CAACGTTGTAGGCACCAAACTTTCTTGT
SCC1219-F	CAGTCACCTTTCTGGCCACTATAACCAA
SCC1219-R	CTCCTCCCAGTCATGGCCTAATATTCTC
SCC122-F	GTTTGCATATATCCCATTTTGGGGGTTA
SCC122-R	TTGGTTCCCATTTTTGACCAACAGTAGA
SCC1220-F	ATTTTAAAGCCCACCAAGTCAAAAGACG
SCC1220-R	GGAAGCAAATAATCTGGATAGGGACCAC
SCC1221-F	TCCTAGGTATGACAGGGACCAATGTGAC
SCC1221-R	GGACAGGGACACTCATTTGGTGTAGTTC
SCC1222-F	GAAGCAGGAATATACTGGGGCTTGTCAT
SCC1222-R	tgggtctctctctccatatggtctttca
SCC1223-F	GAGGCTATACAACAATTCTAACAGGGCACA
SCC1223-R	TGAGAAATGGAGCATATCCCATGCTTAT
SCC1224-F	TTTTAACCCCCAGGATTATCTTGCACTC
SCC1224-R	ggatcccGGAATTTTTGATTTAAGGAAT
SCC1225-F	AATGCTGAAGAAAGTGCAATTGAACACC
SCC1225-R	GTTTCCTAGATGAAGTTGGGCAGATTCC
SCC1226-F	CACTCTTTCACATCCATCTGTCCTTATTTTG
SCC1226-R	CTGCTGCTATTTCTCCCTCTTCATTTCA
SCC1227-F	ACCTAAAGACAGAGTGTGGGCAGTTTGA
SCC1227-R	AACCAGATGCCATCATGCTCATTACC
SCC1228-F	ttgaacttcatccaaagttttcctgcat
SCC1228-R	tgggggaaaatgaaagaataagcctaaca
SCC1229-F	TGTTTCATCCACAAAATCTTCCTGTTCC
SCC1229-R	CCCTGAGGTACTGAACTATTGGAGAGCTG
SCC123-F	TCGAAAGATTTTTCCATGCCAGTTTGTA
SCC123-R	TCAAGGGGCTATGCCTGAAAAGAATAAA
SCC123-seqR2	ctcttcacgtggcatgattg
SCC1230-F	AAAGCCAGTTGTCTTCCTCAAGTTTGCT
SCC1230-R	ctacatatattgtgaggcggccttgatg
SCC1231-F	TGCCACAGTTCTCAGGTCTCCAGACTAT
SCC1231-R	CTGCAAGCCTTGGGAAGAGTGTCTTAAT
SCC1232-F	TGGAAAGACATATGGAGGCATAAAACCA
SCC1232-R	GTATTGGTCAGATTCCTGCTGAGGAAAG
SCC1233-F	TCTGAATGTGCCATTATATGCCCAAGAT
SCC1233-R	ACCAGCAGCTAAAAATGCTCTCTCTCCT
SCC1234-F	gtttttattttggcttggtttgggcttt
SCC1234-R	TTTTTATGGCCTCCAAACTGTACCACCT
SCC1235-F	tgtaaaacgacggccagtTACCCTAAACAGATCGAGCTCAAACCAA
SCC1235-R	caggaaacagctatgaccggggtttatcacaaaggtaatgggaaga
SCC1235-seqF2	ggaccttttgaccccagttt
SCC1235-seqF3	tggatttcttgaccgcctaa
SCC1235-seqR2	tccctccttcagggatcttt
SCC1235-seqR3	gacacaggcagagggagaag
SCC1236-F	ctacagtggcctgcctggagagaataaa
SCC1236-R	tgctaagaaatgccaaagatagccagaa
SCC1236-seqF2	tgtttccagctcccaagatt
SCC1236-seqR2	aaagatggtgtaaatgaacaatgaaa
SCC1237-2R	gtaatatccttgcaatcccccaaggtgt
SCC1237-F	ccaaattctggtgagggtgaagaaaaac
SCC1237-R	ccaatgtgtatatggggttttgtttgttg
SCC1237-seqF2	gctgatgatatggctcagca
SCC1237-seqR2	ccaatgtgggacttgatcct
SCC1238-F	ggggaggaaagggatgagtatgacaata
SCC1238-R	taggtggcctgaagttgtctcatgattt
SCC1239-2R	CAGAAGAGAGGTGGTTTTGAAGAATTGTTTT
SCC1239-F	tggaaacattctgtactctgatggtcaca
SCC1239-R	TAATACATGTGCTCCGAAAAACCTCCAA
SCC1239-seqF2	tcctggtagtcctgaagaaagc
SCC124-F	AAAAGCCTTGCTATCAAAAGGAAGGAAA
SCC124-R	AACGAGAAACAAACTTTTACCGGTGTCc
SCC1240-F	gaggatttcatcactgctaaaggccaat
SCC1240-R	aacatttatcacttgcccaagaattcca
SCC1241-F	ttgagttttcataccaggcatttacatgaag
SCC1241-R	cagtggttgagccttccacttaggg
SCC1242-F	tgccttactagggaacccaatagcaaaa
SCC1242-R	CCCATTTCTCTCCCCaatacattttctg
SCC1242-seqR	tcctccacatcctctccaac
SCC1243-F	CCCACCCACTTCTTTTCTTCTTTCTCTG
SCC1243-R	CTATCATCTGCGAAGAGTGCTTGAAAGG
SCC1243-seqF2	CCTCCTCATGTGGGGTAAAA
SCC1243-seqR2	GGGCCCTCGTAATGTTAATG
SCC1244-F	GCACAAAAGAAGTACACTGCACAGCAAG
SCC1244-R	Aatttagcttatctgggcctcggcttta
SCC1245-F	aattatcaggcctcccatccattatcct
SCC1245-R	ACCCTCCACACGGACTGTCAAGCTAT
SCC1246-F	TCTGTCATCAAGGGATTAGGGAAGAACA
SCC1246-R	gcactccgaccagtttcttgaccttact
SCC1247-F	ATTCCTGCAGCACTTCTCCAACTCTTTT
SCC1247-R	TTCAGATCTGGTTCTCAGCTGTCGTATG
SCC1248-F	ccacaaggctcagagagtaatttgtcca
SCC1248-R	ACTTCTTCAGGGAATGGTTTGCAATGAT
SCC1249-F	CAGAGCTCTATGAGTGGGCAGAGAACAT
SCC1249-R	TAGTCACCCACTTTCTTTCCTGTGGAGA
SCC125-F	CCAAATTCCCTCTCCAAAACTTGAATTG
SCC125-R	ATGTAGATCATTCAGGCGGATTTGTTTG
SCC1250-F	caggcttctgaacctaattctccctgaa
SCC1250-R	GTCAGCCTAGCCTCTCAGTTACATCAGC
SCC1251-F	atctccaggtggctagtgttcaaactga
SCC1251-R	CAGACTTTGCCCCTCTGTTCTTCCTTAG
SCC1252-F	ttgccatcatctgaagttgggagtctac
SCC1252-R	CCAGGACCATGGAGCTAACTGACAGA
SCC1253-F	ggcccccagtcgaactgttctagattat
SCC1253-R	ACTCAATCTTTCTGCTAGTGCCCCAGAT
SCC1254-F	TGTCCAAGGGTTCGTTTTTGAAGATACA
SCC1254-R	AGGTCTGTGGGGTATGAGAGGCAAATTA
SCC1255-F	TTGCGGTGAGAACACTAGAGGTGTAAGG
SCC1255-R	CTCCTGGTTGTGAACATCAATCTTTGCT
SCC1256-F	GAGGAAGGGACCCCAGGGAAG
SCC1256-R	GGGCTGTGGATAATTTTAGTGCATTTCC
SCC1257-F	GTTACTTCCCCTTTGTGGTAATGGCTTG
SCC1257-R	CCACTCTCCTGGTCCCAAATGTAAAAGT
SCC1258-F	GGAGCCATGAGGTAGACAAACACTTCAG
SCC1258-R	AACAGGTTGGGAGAACGATTAGAGGAGA
SCC1259-F	TCCCTGAAAAGATGATCACGTCCTTATG
SCC1259-R	ACACTGTGAAGATGGTACAGCGAGTTCC
SCC126-F	TACAACAATTTCATGGGAAGATGCCAGA
SCC126-R	GATCATGGGCTGCCTTTACCAAAATAAC
SCC1260-F	CTGTGAGGAATTAGCCACATGGAGTGTT
SCC1260-R	AGCTGTCACTGTTCTGTTACAACGCAAA
SCC1261-F	CAGACAGAGCTATTTGCAGAGACGAGGT
SCC1261-R	ATATTAAACACCCCGCAATCATGAGAGA
SCC1262-F	TACGTCTTGGCAGTGGATGACATAACAG
SCC1262-R	TTTGAACTTACAGTTTTGCTGGGAGTGG
SCC1263-F	CCTGGAGACCTACAGGTTCAAGAAGAGC
SCC1263-R	ACTTGTTGCCGTACACACACTTCCTTCT
SCC1264-F	ATGTTTCCCCCTCTCCCAGTTCTCTTAT
SCC1264-R	ATACCTCAGTCAACAGCCACTCCGACTA
SCC1265-F	TGCAGGTGTGTGTGTGTGTATAATTTGC
SCC1265-R	CTTAAATCCCACCTGGTGCAGAGCATT
SCC1266-F	GCAAGCTTATACCTGGAGCCTGTCATTT
SCC1266-R	CCCATATTCCCTTTAAAAGCATGCCATA
SCC1267-F	TATAAAGTGAAGGAGGCAGCACAGAACG
SCC1267-R	GTTTTTACACCAGGGAACACCTGTCTGA
SCC1268-F	GGTAGTTATCCCAGGACCAGGAAACCTC
SCC1268-R	TATCTGAAATTCACAGCCCAGACTCCTC
SCC1269-F	CATAGCCAGGAACTTTTGACATTTGTGG
SCC1269-R	TACAGGCTTTGCTACAGAGGAAGGGTTT
SCC127-F	AACTGGAGATATTTTCTGAAGCAAACTG
SCC127-R	TGAGAGAATGTTTGCCTATCAGATGACC
SCC1270-F	TATCACCAAAGTGGTTCAGAAGCAAAGG
SCC1270-R	CTTCTCTGGGACACTTCGTAACATCCAA
SCC1271-F	GTCTGAGTGGCTGGGTTAGACTCATGTC
SCC1271-R	AAGTAGGCTTCACCACAGGGCTTACACT
SCC1272-F	TTTGTCTTAAGCTCTGCCTCAGCCATTA
SCC1272-R	CTCAAGGTGACTTGTAGGACAAGCAAGG
SCC1273-F	TCGAATTATTCAAACCTCGATTTGCTCA
SCC1273-R	CTGGAGAGGAATAAAAACATCGGACTGG
SCC1274-F	GTCCAGATGATAGGGAGAAAGGGTTTTG
SCC1274-R	AAGAGGCGGGTGACTAAGAATGCAAAT
SCC1275-F	TTTGCATATACCATCACCTGCCCTAGAA
SCC1275-R	GGCTAATTCTAAGTGGGCTTGGTGACAT
SCC1276-F	GAGGGAATCATAAAGAAATGGAGCCAGA
SCC1276-R	AGTTGAAGGATTGCCTGGCTTTTCATAG
SCC1277-F	CAAATGAACGTCAATGAATCCTCCTTGT
SCC1277-R	AGTCTCTTTTCCCTCCTACGGCATCTTT
SCC1278-F	ACATGAGCCCAAAATATGCAGAACTGAC
SCC1278-R	CTGGAAGCTCTTTCAAGTGACTCACACA
SCC1279-F	ACAGCATTCGTTGATTGCATTTATCACA
SCC1279-R	GAATGGTGGAGTTGAAACGTCCTGTAAG
SCC128-F	tcaggaggcaagcataatccatagacac
SCC128-R	aagacttgtccacaccctcttcgtgtaa
SCC1280-F	CTCCAGAATCACCTTCTTGGTGTTCAAA
SCC1280-R	CTGCTTTAGGAACTGGGGCTACAAAGAG
SCC1281-F	AAATCCACCTTCCAATACCGTGATTGTT
SCC1281-R	AGAATAACACCCAGCCCCAGATTTTCTT
SCC1282-F	GTGCTGCTATGTGTCATCTCGTCTGACT
SCC1282-R	CTTGATATGTCCTGTGCTGAAGCTGTTG
SCC1283-F	GGGGGAAGGTGCTAATTAAGCTATGACA
SCC1283-R	GAGCTGGATTTTCACCAAGAGCATTTTT
SCC1284-F	TGGAGAGAGAAGTTTCAAGAATGGGAAA
SCC1284-R	GTGTCATCTCAGTCCTGGGTTAGACTGG
SCC1285-F	AAGTATCCATGCACTCAAGAGCACACAA
SCC1285-R	AGGCTACTCTTTTTCCTCCACCTCAGTG
SCC1286-F	TCCGACATCACAAATGTCACAGAATCAT
SCC1286-R	TTCAGGGACAACAGAATGGGGTACATTA
SCC1287-F	CAGCAAAGAACATGTGCCTTCATCAATA
SCC1287-R	AGGGGAAATTTTGTCTCGGCTAAATGAT
SCC1288-F	TAAGGTGTGGGTTGCGTTCTTGTCTAAA
SCC1288-R	GCCAGCAAGTCCCCTGTAATTAGATGAT
SCC1289-F	TTTCCTTTACTGTGGGGCCTATTTTCAA
SCC1289-R	ATTTTGACTGGTAGGGATTCATGGGAAA
SCC129-F	CCTTGGAGTTGCTGAGAAAATGGCTTAT
SCC129-R	CTAGTCCCTTAATTCCCTGTGCTTTCCA
SCC1290-F	CAAGGTTGAGAAGAGACCCACAAAGATG
SCC1290-R	ATCGGCTCTCTCCTCCTTTGGAATAAAC
SCC1291-F	TCCATCAAACTTCTCCATCAATGCTACC
SCC1291-R	ACCACAGGTAATTCATGGCTGCAGTAAA
SCC1292-F	CTTCAGATTCTTGATATGCCGCATTGAC
SCC1292-R	TGAGTCCTTTATGCTGTCATTTGGATGC
SCC1293-F	CACATTTCCCCATTTCATAAGACACCAG
SCC1293-R	ATGCTGTACATGAGACCCCCAGAACTTA
SCC1294-F	CAGCTGATGTCACAGAATTGCTAAATGG
SCC1294-R	CGAGGTAGAGATGAAGAGCTGGATTCAA
SCC1295-F	CCTGACTCTTGCTCCCAAAGGTCTATTC
SCC1295-R	ACTGCCTCGGTTCTTCCTATCAGAACAT
SCC1296-F	AGTAGTTTTAAGCCCTGACCCCTGTCTG
SCC1296-R	TTGGTTCTTCCCAAGTCATGATAGGTTG
SCC1297-F	CCTGAAAGAATTACAAGGGAAACACAAGG
SCC1297-R	GGCTCTTACGTGGAATGACCAATTTTCT
SCC1298-F	TGGTACTGGTTTGTTCTTTGTCATTGCT
SCC1298-R	CGTGACACCCAAATTTTACCTCTCATTG
SCC1299-F	GTACCTGACACTAGTTCCTCAGGGATGG
SCC1299-R	AATGCAGGTCTCATGCCTCCTTTACTCT
SCC13-F	ACGTGGCAAAACTGACCTGTATCTGAGT
SCC13-R	TGGTTCCTTGAGAAGCAGGCTCTTTTAT
SCC13-seqF2	TTCTGAAAACAGATTTGAGGGATGTTGC
SCC13-seqR2	GTCTTGGTTGAACGAATGGATGGAGTAA
SCC130-F	AAGATCAATGCTACCCATTGGAAGGAAG
SCC130-R	gtcagaaaggaaaaatgccgatccttta
SCC1300-F	CCACAAAACATTGCAGTAAGGAACCATT
SCC1300-R	CATTATTTGCTACCAGGCCACTCATTTG
SCC1301-F	GGAGACAACATGGAACTCATGGTCTAGC
SCC1301-R	CGGTCTAGGCCCCTACCTAACATAACAG
SCC1302-F	AGAAGGAACCTCAAAGCACAAAGGACAT
SCC1302-R	TAAATGCCTATCTCAGCCATGAGACTGC
SCC1303-F	AATCTCATCTTGCGCCTGAAACAGAGTA
SCC1303-R	TTTGGTTATGCTCTGAGACACCGAAATC
SCC1304-F	CCATCATCACCTGCTCCTATCTGACCTA
SCC1304-R	AAATGTCACACATCTGTAGCTTCGCTGA
SCC1305-F	ACACCTGTCATTCTTTCCGAGCTCACTA
SCC1305-R	CCTGGAACATTCATCCATCCCTCTATCT
SCC1306-F	CTTTCCTTCCGTGTCGTCAGTACATAGC
SCC1306-R	GAATGGCCACGCTTAGCTTTTATTTCAC
SCC1307-F	GCGAACTGGCACATATACAGTAGGCACT
SCC1307-R	TCAGGACCAACCCTTCAAATTTCTCTCT
SCC1308-F	CAGAATACGATAGAGCAAATGCCATGCT
SCC1308-R	ATTTTATAAGGCATTTGTGGCAGCCTGT
SCC1309-F	CAAAGGGATAATCAGGGTGTGTCCTTCT
SCC1309-R	CCTCCCTCTTTGGTGTGTTTCAGGTAAT
SCC131-F	tgaaattgtatgcggtttagtgctcgat
SCC131-R	TTGTTTGGACAGTACCCAAAACTTGAGC
SCC1310-F	GAGCCGTTGATTAATGACTTGGGAAAAG
SCC1310-R	GCATGAGTCAGTCAAACTAGGCTTTCCA
SCC1311-F	ATTCAAATCCTGGTCAGCAGCCTTAATC
SCC1311-R	TACAACAGCAATGTCCACAATAGCCAAA
SCC1312-F	AAAACCCCTGTCTACAACTGTTCCAACC
SCC1312-R	GTCTCTTTGCCAACAAAGCACATTTCAT
SCC1313-F	TGTTGTGTGTCTTGCACAACTTCCCTAC
SCC1313-R	ATCAATTTCTGAGCCTTCTGGTCAATCC
SCC1314-F	CAAGAGCTAACAGGTGGGATTGTGACAT
SCC1314-R	ATAAGTTTCGTCCATGGCCTCTCATAGC
SCC1315-F	TTGCAGTATCCTGAATGCACATGAATCT
SCC1315-R	AGAAAATATGCGCACCAAAGGTGGAAAA
SCC1315-seqF	tgactccagcctgaatttcc
SCC1315-seqR	gagcctgggtccaagtcc
SCC1316-F	tttccataattctagttttggggctttca
SCC1316-R	CGGATAGGAAAAGCAGCTACAAACATGA
SCC1316-seqF	tttctaaggttaagcaaacttggtc
SCC1317-F	ATCCATTTGCGCCTGTCCTATGTTTATT
SCC1317-R	TCATAATGCACCATGAACTGTTTTCAAAATTA
SCC1318-F	TTTCTCACAGGATGTCATAACCGAAAGG
SCC1318-R	TGGAAGCTATCCATGCTAACAAAGAGGA
SCC1319-F	GCAAAACAGGAAAGCTTGATGTGAAAAA
SCC1319-R	CAACACAAACGTTATGAGCTGCTTCTTAGAT
SCC132-2F	GAGTCATGGGATTATGGCTTTGGAAGAT
SCC132-2R	TCCTTTTGCAGAAGTTATCCCATGTCAG
SCC132-F	ATAAGGTTCTAAGTCGCTTGGGGCTTTC
SCC132-R	GGAGATTGCCTGAGCATTACAAATAGGC
SCC1320-F	ACCCTTTACAAAAAGCATGATCAGCAAG
SCC1320-R	GATGCTAAAAGCATTTTGGGACTCCAAG
SCC1320-seqF2	gggccataggatacccagat
SCC1320-seqR2	tccaaggtcagactccaagg
SCC1321-F	ATTGTCACTTCCACCTTGACTTTGAGGA
SCC1321-R	GATGAGATATGTGCCCTCTTGTGGTAGG
SCC1321-seqF2	cgctgctcatgttgtctctc
SCC1321-seqR2	GATAAGCCAACTGAAATAATGGAA
SCC1322-F	AATGTTTTGCAGTCCTCTGAAACCTTCC
SCC1322-R	atttgaaagggacgcaattcaacacata
SCC1323-F	attgaaatccatgtgttcaaagcctgtc
SCC1323-R	cacagttgcgaaggttgattaaggtgtt
SCC1324-F	gcaaaatgccagaatcaagagagagaga
SCC1324-R	TTAAAGTGAATCAATCTCTTGgggatgc
SCC1324-seqF	gcttcaacgtggatggaact
SCC1325-F	TGTTGACAGTCGTTATAGCCACCCTGTA
SCC1325-R	gtgaaaacctggatgacttggggaatag
SCC1326-F	aagttcctccacatttctgcatctgtgt
SCC1326-R	TTAGGAGGCTGAAAGGGAAGAGAGTGAA
SCC1327-F	ATTTTAAAAACCAGAAGTGGCCGAGTTG
SCC1327-R	CAGAGCTATGCTGTGATAGAGGCCAATG
SCC1328-F	caagtgtgattcttctacttgatgaccttgg
SCC1328-R	caagaccacataatggcattggtgaat
SCC1329-F	gaaacctcactgggcttcgatttacatt
SCC1329-R	tgctccaattaaaggacaaagggtagaaa
SCC1329-seqF2	gctatccaattttcccagca
SCC133-F	CAAAGAAGTCACGGAGAATCAGACGAAC
SCC133-R	CACCAGGAGCCATTTCAATTCTCTATCA
SCC1330-F	tcacactgctgagcattttatcctgaga
SCC1330-R	AACTCCATCATATCCATCACTTTGCCTTAAT
SCC1330-seqF2	gtggtttccaggaatttgga
SCC134-F	TCCCCAGATATACCCAAAGTCAGAAAACA
SCC134-R	gtactgtgctaaatgctgtggggaaaga
SCC134-seqF2	tGGAAAACAGAGCCAGAGTG
SCC135-F	tgaattttccaaaagtggctgagacaac
SCC135-R	AGAAAACCACAATTTTCAGCAAGACAGC
SCC136-F	aacaGTGACCTTTAGCTGCAAGGACTGA
SCC136-R	AAGAGCTTAAGAAGACCCCTCCGTGGTT
SCC137-F	tgggaacctctctgctagaggatgataa
SCC137-R	GGAGAAAACGGAGCAGAGAATGAAATGT
SCC138-F	cagacacaaattcttgtgcttgagttcg
SCC138-R	cttggatattctgagcacactcccatgt
SCC139-F	gccatttggatgaggatcaaactagagc
SCC139-R	tgatgtcaccaaaagaaatttttcacga
SCC14-F	GAAGGACATGGGAAGGGATGTAACTCTC
SCC14-R	CTATAATTGCGAAGGCAAGATTGCAACA
SCC14-seqF2	ACGCTTCTAGAAATGTGTTGACCCCTTC
SCC14-seqR2	CTTCAAAGCTGCTCTTATCTTGGCAGTG
SCC140-F	TGTCAAGTTGCCAAAAGCTACCTTAAATTC
SCC140-R	TAAACACAATTTGCCCATTTCATGATCC
SCC141-F	gcattgtgaagtgtatccccaatagcag
SCC141-R	CAATGGTTGATAACAAAAGCCAGACACC
SCC142-F	ggtagaatgaatctggggttcttctgga
SCC142-R	tttgtatcataaacatgtcccgtgctca
SCC143-F	AGCCTTCAGTTCCAAAATCCAAAGTGTT
SCC143-R	AAAGCCTGGTCTCCATATGATAAAACAA
SCC144-F	GGCTATTTCTTTGCCTAACAAGGGTGAG
SCC144-R	GGGTCACCCTGTTCATACCTATGGTCTT
SCC144-seqF2	TCCCTTCCTCTTCCTTAAAATAA
SCC145-F	TTCTCTGGCCATCTTGCTATTTCAGCTA
SCC145-R	CTCAGAGAGGTCACACTGTAGGGCACTT
SCC146-F	tcgctgttatacagcagtaggttgctga
SCC146-R	TCCAGATAGCTTCAAAGTTGGCTTCAGA
SCC147-F	AGACAGGCTCTGATTTGCAATTTATCCA
SCC147-R	TTAGATTTCATTAGAGCGTGACCCAGCA
SCC148-F	CATGATTTCCATTTTCAAGGTTGAGAGG
SCC148-R	CCATCTGCATGCTTCTACCATTCATTCT
SCC149-F	GGATGTCTATTGGGTGGATGAAGGAGAT
SCC149-R	ACTCAAGGGTCTGGAGCTGTAACACAGT
SCC149-segF2	gcgtgtggactgacatgact
SCC149-seqR2	gtgcccaagattgtgaatcc
SCC15-F	GCTTTGTTGAGCCCAAGGAGTTTATCAG
SCC15-R	TTCCTCACAAAACAATCCAAAAATAACC
SCC15-seqF2	GCTGTTTCACCATTACACCTTCAAGAGG
SCC15-seqR2	CACTGTCCCCTGGCCAAATTATATTCAT
SCC150-F	CCTCGATGAAAAACTAGCCTCAGTCATC
SCC150-R	TTATTTGGTCTGGGTCATGTGTGGACTT
SCC151-F	GATTTGTTTGGACATCTCAGGGAGAAGA
SCC151-R	ATATGTACCAATTGCAAGGGAGGCTTTC
SCC152-F	GAAATGAGATTGCCTGCTCAGAATCAAG
SCC152-R	gacatggtggtgaaaatgagtagcatga
SCC153-F	TCAGATCTCAGTACCTTTGAGGAAAACA
SCC153-R	GTGTGGTGTGCCTTTGTGAATTTTCTTT
SCC154-F	acctgcacagtgtcatttcgctttattc
SCC154-R	GTAGAGCCTCACCCTGAAGAAGTCTTGG
SCC155-F	TATAAAACAGTCAGAggggtgcctggat
SCC155-R	CCCCTAACCTCAGTACTTTTCCCTCCAT
SCC156-F	CTGGAATCTGCCACACTGAGACACCTAT
SCC156-R	GAAAACCAAAAGCTCTGTGGCTACCAAT
SCC157-F	AATTTGCAATTTTGATTTCAGGGGAAAC
SCC157-R	CAACAATTTTGCCCATCAAAGAATGAAG
SCC158-F	GAAAGCAACTCCTGTCTTTGTTCATCCA
SCC158-R	AATGAAAAAGGGTGCTCAGCTGCTTtag
SCC158-seqF2	gattttggcatgaggaggaa
SCC159-F	tgtgtttactgtctgctcctggaagtca
SCC159-R	gtatggcttgatcagcttccatgtttgt
SCC16-F	TGATTGCAATTAAAAGATGGGTAATGGAGA
SCC16-R	GGGAATACCTCTGTTTTGAAGGCTGCTA
SCC16-seqF2	CAAAGCCACACTCAGTAACAGTGATTCAT
SCC16-seqR2	TAATGTTCACATTTTCTGGGGTTGTGCT
SCC160-F	CCAATTTAAGGGGTTCCTTCTCTCAGGT
SCC160-R	gttccatggccttagcctcctagtgtta
SCC160-seqR2	CCTGCTATACAGGACCTTCCA
SCC161-F	CTCTCACTCTCTCATTGCTGCCACAGTA
SCC161-R	AAGGATTTTGAACTCTATGGTGCCTTGC
SCC162-F	TGCACCATATGCTTCCCATTTTCTCATA
SCC162-R	AGTGGTAAAGTGGGCATCTGAGGTTAGG
SCC163-F	CTGGTCAGGGAACCACCAAGAGATAAAT
SCC163-R	GAGACCAATTTTCCAAAGTATGCCTCAA
SCC163-seqR2	GAGCAAAACACTATTCCTTTGAA
SCC164-F	AAATAGCTGAACGTTTTCCAGGCACATT
SCC164-R	GCTAGGTATTAGGAAGAAGGGGCCAAAA
SCC164-seqF	GAAGCAATTTGAGACCCTTGA
SCC164-seqR	GGGTCTGCACTTTGGACAAT
SCC165-F	tccttgtgctttaatttcctgtcacctg
SCC165-R	gatttgcactctggacacatgtcactct
SCC166-F	cgccctttatcaatgagaaggtcaagat
SCC166-R	gtggggtcgtgtggatatctcttactca
SCC166-seqR2	ATAAATGGTGGCTGGACTGC
SCC167-F	TGGAAGATACGACTGCTGTTCTCCAGTT
SCC167-R	tcccCTTACAAAGGTTTTTAATGAAGCA
SCC167-seqR2	GGATGTCCGTTTACTTTGTCC
SCC168-F	ctccccgcttccttcctactgttcttt
SCC168-R	TTGCATCTTTCTGATATGAGGGTGGAAG
SCC168-seqR2	GGGATGGACTCACGCTATGA
SCC169-F	tatgggaatcctggaaggaaacaagaaa
SCC169-R	CGTGGAATCCAAAGTTTCCATCTGTCTA
SCC169-seqR2	tgcttcctcttttgtctctgtg
SCC17-F	CCGGAGGCCACAAAATATACCACAAATA
SCC17-R	ACAAAGCCTCTTTCAGCTCCTCTACCTG
SCC17-seqF2	GACTCTGAAAGCCGAACAAGGTTCTTTT
SCC17-seqR	GTTAGCACCATTGGAAACCAGATGAAAG
SCC170-F	ccctgcctctctctctctgtgtctctta
SCC170-R	tgtcaggttggctgttgaagctttctat
SCC170-seqR2	ccgacacgatgcaatcatac
SCC170-seqR3	ggctaggatctgcagtcagg
SCC171-F	ccagatactgctttagaggcttggaagg
SCC171-R	gctttgtggagaaaatggatgatggtag
SCC172-F	TCATCTGCGGAAGTTGTCCTTATGAGAT
SCC172-R	TCCTTCTAGGTATGAACAGTTGGCATGA
SCC172-seqF2	gcgctgttttccaatattcc
SCC173-F	GTGCATCAGCTTTTGACCAAATTCCTAA
SCC173-R	CTTTGGCAGAAAGGAGAGATGACTCTGA
SCC174-F	TGCTGTTTGCCTCTTCTTTCTATCTCCA
SCC174-R	gtcatcccaaccTCCACTGTTTAGTTCA
SCC175-F	GCCCTCCTAGGCTACTTCTGTCCCTATT
SCC175-R	atgctgcatactggattagaggagtgga
SCC176-F	gcaggtgagtaaaacatgcttcagtgaga
SCC176-R	taaagtcctcctggagctacccatgtct
SCC176-seqF2	GCAGAGGGAGAAGCAGACTC
SCC176-seqR2	ggtgactcagtggttgagca
SCC176-seqR3	TCAGGTGTTCCATATATGTTTGTT
SCC177-2F	GGCCCACATTACACACTTCCCAAAAT
SCC177-F	GCAGTTCCCTTGTAGCCTAAATGTGCTT
SCC177-R	tcccCCTCGGTATTTTTGTTCTTAACAT
SCC178-F	gatcttactaggcccaaatcaaggtgct
SCC178-R	tagtggttATAGggggtgcctctagctg
SCC178-seqR2	CCACACATCTGCAGTCATTCT
SCC179-F	GCCAGGCAGAAGATGATGAGAAGAGTTA
SCC179-R	tgtgggagccagagagagtgattaaaaa
SCC18-F	TCTCTGGCAAGGGTAACACTAGATGCAG
SCC18-R	TTAGGAATTTGTGTATCCGCGGTGAGTT
SCC18-seqF2	TTAACTTGGTTGGAGCAGGTCACATTTC
SCC18-seqR2	TTAATTCAGAGGCAAAGCACTGAACACC
SCC180-F	TGCGTATCATTCATtaggcactgacgat
SCC180-R	tcaaagtttctcccccaaatttagcatc
SCC181-F	CATGATTTGGGCATCTTTCATTTTCTTG
SCC181-R	TGTGTACTCAAACTACAGGGCCCATCTT
SCC182-F	GAAATAGGTCGCTGACGTTCTCTTGACA
SCC182-R	GACAGGAAATGATCTGCCATTTAGGAGT
SCC183-F	AAAAGAATAGACTCCCCCAGTCCTTGCT
SCC183-R	TAAGTTACAAGGGGAAACGCAGACAATG
SCC184-F	TCAGTCCAACCTGCAATAATTTAATTCAACC
SCC184-R	taagaaatgcggacatgcaaagagagac
SCC184-seqR	gacataggcagagacataagcaggctct
SCC185-F	gactttagggagtcaggcttggattctg
SCC185-R	tatttccagaggatgttgttgggggtat
SCC186-F	CAATTCATCCTTATGCTGAAGCTGTGCT
SCC186-R	TTCTAGAAAGGTGTGCCAGACCCATAGA
SCC186-seqF	atcagcagagggagaagcag
SCC186-seqR2	CAGCACTGAtgggagacaga
SCC187-F	GAAGTTGAACAAATCGGGCCAAGC
SCC187-R	agcactgccaacacttagcctagtgaaa
SCC187-seqR2	ctagctgtggttcgggaaaa
SCC188-F	AATGCAAAGCACATTCATTTCTGTAGGC
SCC188-R	GCTTTGTGGAATAATAAGGGAGGGGAAG
SCC188-seqF2	GGCAAGAATGTGGAATTGCT
SCC188-seqR	AAATGTGACCTGCTCCAACC
SCC189-F	atcaaaggaagcttaaatgccatgtggt
SCC189-R	TATAGGCCTTTATCCCAGCACAGTGGTT
SCC19-F	TTGGTCTCTCTGCTTTGCTGGTTAAAGA
SCC19-R	TCGTAAGGCAAAGGGTTCAGTAGGTTTC
SCC19-seqF2	TTTAGCAATTTTAATTGGTTTGGCTCAG
SCC19-seqR2	TGGCAAGACCAATTAGAAAAGTGCTGTC
SCC190-F	cacagccacctgaggaatgagacactat
SCC190-R	ATATGTTTGTGCAAAGGGCTTGACTCAC
SCC191-F	TTTCACTCCTTGGTTTCACAGTCTTGGT
SCC191-R	TGTCTTCCAGAATGAGCCTCAAACAACT
SCC192-F	TCAGAGAAGCTCGTAGAAGGTGTTGAGG
SCC192-R	CACAAACAGTCCTGTGTTCTGACATCCT
SCC193-F	TGCTGTAGGAATTAAGTGCCAAGTCTGC
SCC193-R	TGTGATGAGAACCCACCATGTTAGTGAC
SCC194-F	CTTCAGAACTTGGAAAACTTGGCATCAA
SCC194-R	ACCTGTCTACCTGGCTAAATTGCCTCAT
SCC194-seqF	GACACCCTGTCCTTGCCTAC
SCC194-seqR2	ctggtctgtttgccctaagc
SCC195-F	CATCAGAAGTTGGCCATAAACCATTGTC
SCC195-R	AATCTGCAGTGCCAATAGTCACATCCTT
SCC195-seqR	ccatgaagcacagcaacaag
SCC196-F	gaacaaggcccaccaagctctatgtatt
SCC196-R	GCATGTAGCTAACGTCCCATTTCGAGTA
SCC197-F	AAAGTGAGAGTGAATTGTTTGGGCAATG
SCC197-R	ggtagtctcacggaatcctgaatgatga
SCC198-F	AGATGTGACTTAGGTTCTGCCACTCAGG
SCC198-R	CTCTCTGTGCACGAGTAAACACGAATGT
SCC199-F	AAAAAGCCTGAGTTCTGGGCTCTTAGGT
SCC199-R	AGGGGTGGTGGTGTCTTTGTGAAAAt
SCC199-seqF2	tggatcctgtcattgtcctc
SCC199-seqR	GGCAGTGCTTCAGGGTCTAA
SCC2-F	GGAAAGTGATCTAGGCTGAGGAATCTGG
SCC2-R	GGGCATTTTGTAAATCATGCACTGAAA
SCC2-seqR2	GGCAGTGACATTATACTTCTCCACCTTCA
SCC20-F	GAAGCAAAATGTCCCTGTGTTTGTGACT
SCC20-R	CATCCACTTTCCTGGTAGCAGACTTGTT
SCC20-seqF2	GTCTTAGCGGTGTCTCACTTTTGTGGAG
SCC20-seqR2	ATAGGGAAGTTTGGGGGTTTTTGTTGTT
SCC200-F	CTGGACTGGTACATCGGTTTCACAGTTT
SCC200-R	TCCAACCTTTATTTTTGCCAGGTAGTGA
SCC201-F	CCGTTTCTATGGGCCAGCTAGTTTTTCT
SCC201-R	GCATTGAAGATTTGAAGAGACTGTGATGC
SCC202-F	TATTTCTGCCTCATCCACCTTTCTTTCC
SCC202-R	TTTGCTGAAGATGAAGTGCCTTAGGGTAT
SCC203-F	ccccagtaacctccaatgatgaGTGttt
SCC203-R	TGGTGTATAGAAAGCATCAGGTTGGTGA
SCC204-F	TTCTAGGAAGGAAGGGAATTGATGGATG
SCC204-R	AGCTGAGGGAATTGGACAATATGGAAAT
SCC205-F	AATTCTTggggcctaggtgtaagtggtt
SCC205-R	TCCCACTGACTTTCTGGGATTTTCTTTC
SCC206-F	TTTCATATGTTTTGAGCCCATTCTTGGA
SCC206-R	ccttttccagctttgaaagtctcctcac
SCC207-F	ctgcaggccagagtactaaatcaaggtg
SCC207-R	TTTTGGTCATTATTCCCACTTGGCTACC
SCC208-F	GAATTCCTTCTCTGGGGCCAATTCTATT
SCC208-R	TATCATAGGGAGGCACAGGATTTGGAGT
SCC209-F	GCCAACCCAAGAGTGTATTTTCCTGTCT
SCC209-R	gcaatactcttccgaggaccctattcaa
SCC21-F	GCATCCAAAATAACGTTCAGCCTTTTTC
SCC21-R	AACAATGAACAGCAGGACATTCACTGAG
SCC21-seqF2	TGTCACACACCGAGACAGGT
SCC21-seqR2	CCAAGATGGACATCATGCTTA
SCC210-F	agggagtttatgagaccccacagctcta
SCC210-R	GTGTGGCTTTCAGGACACATACACCTTT
SCC211-F	CCACCACAGGATTTTGTGGAAACTCTTA
SCC211-R	TTCATGCTACACACCCATGTCTTTTGAG
SCC212-F	CAACCCAACATTTCCTAACAGCTAAGCA
SCC212-R	AGGCAATCTGTTACCAGAAGAGGAAGGA
SCC213-F	TTTTTCTCCTATGGTTCAGTGCCCAAGT
SCC213-R	CCAAACTCTGACACCAAGCAAACTCTTC
SCC214-F	TTATCTCTCCAGCTCTACCAGCACCAAA
SCC214-R	catattgtggcgagcaccgaataataaa
SCC214-seqF2	gtcatgggctggaagtttgt
SCC214-seqR2	ttgccagtgtggtgagattc
SCC215-F	tgagttaatagcggaatactgggcaggt
SCC215-R	ccaacataaggctgttgggacataatga
SCC216-F	gggcaaaggtaagctcagaagtctccta
SCC216-R	ttccctctccctgtacctctagaaacca
SCC217-F	tggataaccaaactgtgacacatccaga
SCC217-R	gaagctgggggaatttaagtttctggtc
SCC218-F	TCATGAAATAGCAATTACTGGCCTCTGC
SCC218-R	CCACCGTGATAGGAAAATCAGAGAATCA
SCC219-F	gccccTGGGTCCATATTTAGACAAAGAA
SCC219-R	tcaccTTCTCCCTCTATGctaagcctgt
SCC22-F	TCGACAGGTCAAACTTATGAGAGTGCAT
SCC22-R	CATAGTGAGATGGATGTGGGGGATATTG
SCC22-seqF2	TGCAAACTCCAATCTATGACTGA
SCC22-seqR2	ATCTCATGTAGGGTGAATTGGA
SCC220-F	CATTGGCTTTTTATTTCCCTTTGGGTTT
SCC220-R	AATGGTCATTTTTGGTATTGGGCCATAG
SCC221-F	cactccattctccccatcaagtcctaat
SCC221-R	TGTGATGTTGCTCTTATTTTCCCCCTTT
SCC222-F	TCCTCAGCCATTATGAAATAGGGCTACG
SCC222-R	GAACACATTTGGTATGCATGGTGAAACA
SCC223-F	TCCCACATTTGTGGTCCCAGTTTAGATA
SCC223-R	ggacaataaaccctgttgcttgatgaga
SCC224-F	GAGCACCTACCACCCAAATCTGTGATTA
SCC224-R	GCATAGTTATTGATTGTCCCAGGGGAGT
SCC225-F	GAGACCCACCTTTACCTCAGGTCCATAA
SCC225-R	TTATCAGCTGACTCATTCCTGCACTTCA
SCC226-F	aacgaCTGGCTATATGGTCTCGTCAATG
SCC226-R	tacttaatatgaaggcatcagggcacca
SCC227-F	TGAGATTGGGGAGGTAGGAAAAAGAGAA
SCC227-R	CTAGTATGGGCCTGGAAGTAGGCAATGT
SCC228-F	GGCAGGGGCTTCATTATATACCTCTGTG
SCC228-R	TGGTCTGATGCAGAACTAAAGTGGTCAA
SCC229-F	GTCCAACTTAAACACTGGACCAGGTACG
SCC229-R	CCAAAGGGCAATTAATTTTTGTCTCCTG
SCC23-F	AATGGATTAAGAGCTAAGGGAGTGCAGA
SCC23-R	ACCGTTCAGTCATCCTGTCATGATCTTT
SCC23-seqF2	ATGCATGCTTGGGATATGGT
SCC23-seqR2	TTGCTTCACTTTTGGCAATG
SCC230-F	cataaatcttttggggaaaaggaggaca
SCC230-R	CTAAGAAGGCAGGCACTCTGTTGTTCTG
SCC231-F	taccacatgccagtgatccttcactatg
SCC231-R	GGGAGGGAGGAGACATCTTTTTCTTTTC
SCC232-F	AATAATTAGGGGTGGCAAAGTGCAGGTA
SCC232-R	atcttgggactttttctccaaaatgcag
SCC233-F	tggcaagggataatgaactaacagatgg
SCC233-R	tgaatgtgttttctgtcacttggcattt
SCC234-F	AGGAGCCCTAATTAAATGCCAAAACACA
SCC234-R	ccaaACGTAACGTGCAAGGtggtaaata
SCC235-F	aagcctttgctccttgaatgtttgataa
SCC235-R	actgcatactgtggctccttttccatct
SCC236-F	AGAGAGGCAAACCATTCTTCCAAACTGT
SCC236-R	TCTAACAAATGAAAAAGCCACGCACAAT
SCC237-F	GGAATAGCCAAAATCACTTGCTTGACCT
SCC237-R	CAAACTCTGAAGTGGACACAGGAGTTGA
SCC238-F	TTAAGCTATCCAAGGTTGCCACCACATA
SCC238-R	ATGCTGGGAGATAAAAGGCAGTATGGAA
SCC239-F	GTCAGGAAGCAATTTCCTGTTTTTGTGA
SCC239-R	CGAAGTCTAGGGGAAACAAGAGAGGATG
SCC24-F	CTTTTGTGTAAACCCACCTCTGCTTCCT
SCC24-R	ACCTCAGAACATGTTTAGGCATGTGACC
SCC24-seqF2	TCTTTTGCCTCACAATGCAG
SCC24-seqR2	GGCCATTGTCAACATATCCA
SCC240-F	AGAGAAAAGCTTGGTTGCTGTCATTTCA
SCC240-R	TAGGAAGCCAGCAAGATTTGGAGGAATA
SCC241-F	GCCTCTTTTCTTATCACGTTCTGCCTTC
SCC241-R	GATTTCCCTCCTTAGTAGCTTCGCCAAT
SCC242-F	TTGCCATTTTAACAAATTGGTGCATTTC
SCC242-R	TAAATCTAGGTGGGAAGGAAAGCCATGA
SCC243-F	tcactcttgtggctgagaagtgggtatt
SCC243-R	tacccaaactccaaagcccacactttat
SCC244-F	GGGAGAGTTCACATTAACATGTGTGCAA
SCC244-R	TTCCTCCTACCCCTGCTGTTATTCTTTG
SCC245-F	agtagggagcctcagcgttttgaagtta
SCC245-R	TCATCTTAGGGGGAAGGAAACAACTCAC
SCC246-F	GCGTGTTTACCAAGTCAGTTCAGTCACA
SCC246-R	agtgtttgggtccctgagactacacctt
SCC247-F	tatcccccactcattgccttctgataat
SCC247-R	ATTCTGGGGACATGAAAAGGAGATAACG
SCC248-F	CTGTAACCCTGAGACTTCATTGGGTCTG
SCC248-R	AAAGCACAAGCTGCCACTAGCCTATTCT
SCC249-F	AGAGCCATGCAGAAAAACTCAGGCTAAT
SCC249-R	TAGGCAACAAATCCAAAACATGTTGCTC
SCC25-F	CTGAGCTTCACCCTCTTGTTATGTCCAG
SCC25-R	GCAACTTGTACACGCCTTTACTCACACA
SCC25-seqF2	GCTGCAACCTTACCTTTCCA
SCC25-seqR2	CCTGTAATCCTTTTTGAGGGTCT
SCC250F	CCACCTATGAAAGGACCATTCCACAGTA
SCC250R	GCTGCATGCTGAAGGATGAAAATAGCTT
SCC251F	AACCTGTTTCATTCATCCTGTTTTGCTG
SCC251R	tttacatcttctgcccaaaactgtccaa
SCC252F	AATAAGCCAGGCCCCACTTTCTTCTAAC
SCC252R	ccatcactgaatgggtgcattaagaagt
SCC253F	GGCCCGATGTTTTGATCTCTTTTATCTG
SCC253R	GCAAGTTCTTTAATGGGAAGAGCCAAAA
SCC254F	CTGGCAGGTGCTCTTATGCCAAATCTAT
SCC254R	ACTTTCCTGGTTCTTTTCTCACCTCTGC
SCC255F	taggtaccataatcacctccagcaacca
SCC255R	ttatgagaggggaaagcgtaccattttg
SCC256-F	TGCTTTCCAATGGCCTTCACTTATTTTT
SCC256-R	GATATCCCTGTGGGAAGTAGGGTCTCAC
SCC257-F	ATGTGATCTTAAAGCCCTTGGGAGAATG
SCC257-R	tctagagcatggtctgaactggaaggag
SCC258-F	caaagtctgctctatcacttcccacctg
SCC258-R	CAAGTGAAATCTCTGGGCTTTGTTGAAA
SCC259-F	atcctggaagccaagggatacttaaagc
SCC259-R	TCCATGCACAAAATACATTGATGCTGAT
SCC26-F	GTTTGCTCTAGTGGGGGCACTCTAACAT
SCC26-R	GGAAAATTTGCCAAACACAAGGAAAGTC
SCC26-seqF2	TGCCTCTCCACTTCAGTCCT
SCC26-seqR2	GTTTTCACCCATTTCCCAAA
SCC260-F	tggatctattgagttctgcccattgaac
SCC260-R	CCAGGCAGTTTTGCTTATGTTGGTATTG
SCC261-F	tacttttggcttcacaggccatctgtta
SCC261-R	CAATTTGATTCAACCATGAGCAGAGGAT
SCC262-F	CTATCCTGTTTCCCAGTTATCAGCACCA
SCC262-R	TGCACGTCTAGCACTCAGTGGAAAAGTA
SCC263-F	ACGAGGAGTGAGACAGATAAAGCTGCTG
SCC263-R	GGTGCTGAAGGTGGTAAGTCTTGAGATG
SCC264-F	tttccactttggtctacacaccagaacc
SCC264-R	TGGGAAAGGCCAATGTAACTTTTCTCTC
SCC265-F	TTGGAGATGGCCAAGAAGGATAAAAGAG
SCC265-R	TTCATTTCCCCAAACAATTAAGTGAGCA
SCC266-F	AAGAAATGGTTTGCCTGCAGAGAATAGG
SCC266-R	ttaagacaagagggggttttgaaactgg
SCC267-F	TTGTGTCAAAATGCTGAACCCATCATAA
SCC267-R	ACACTGAAGCCATTAAGCACACATTTCC
SCC268-F	gaagtcctccaagcctgctcctactcta
SCC268-R	aaacaagaggaaatagatgcgtgtgtgc
SCC269-F	ACCGGGTTTGGTATTTAGGAGATCACAA
SCC269-R	CTATGTGGGGCCTCCTAGAAAACTGCTA
SCC27-F	ATAGCCTAGGAGGTCCTCAGTCCTGGAT
SCC27-R	TAAAAGTCCAGGTTTTTATGCCCCCTTC
SCC27-seqF2	TTCTCTCTTCCCCCACCTCT
SCC27-seqR2	AAAGGCAGCTAGAGGCATCA
SCC270-F	CCATTGCTAGCCACATTGGTGAAGTATC
SCC270-R	ACTCCCATAATTTGACTCCCATGGACTT
SCC271-F	AAACACCCCACCACACAAACAATAAAGA
SCC271-R	AAACATTCCTCCCTTCTTCAGCAATCTG
SCC272-F	CTGAAAGATCAAGCAGAGGAGAGGACAA
SCC272-R	gggcttgtagttgtcatcctagggacat
SCC273-F	ACTCCTGGACTGGAGGAGCTTTTAATCA
SCC273-R	ccagttaccacagtcattggtgttgtgt
SCC274-F	GCATTAAAATTCCAATCCAAACCACCAA
SCC274-R	CATCCCCAAGTTCTGACTCCAATTACCT
SCC275-F	TTGAGCATTTACTTCTGGTCCCACACTC
SCC275-R	GAAGACCTTGGCTATGGTGCTAGGGTAA
SCC276-F	tctgggtggtctccctaaaaacaaagac
SCC276-R	TTCCCTATTCTACCACTAATGCCCCATC
SCC277-F	aactcaaaaccacaatgaaaccaccatc
SCC277-R	aacaaaccatacaccttaaacgcacacaa
SCC278-F	tcccgaccttgaaatagtctttttatca
SCC278-R	tggctagtggaactttgacagcataaca
SCC279-F	TAGCATTTCCCAGGTGGTAGGGTAGAGA
SCC279-R	agggagggagagtacaagctggggatag
SCC28-F	TTGATTCCTGTCTCTTGTTGCAGGATCT
SCC28-R	CCTTCTTTTGCTTCAGTTTTGGGTCATT
SCC28-seqF2	TGGAACCATTTAGCCTGCTT
SCC28-seqR2	TGAAATTTGCATTAGGGCTTT
SCC280-F	CTTCGAAACGGGAGCAGAAAACAGTAAG
SCC280-R	TTTACTGGTTGCAGGTTGGCTTATAGGG
SCC280-seqF	TCAGCACATTCCAGGAAAAA
SCC280-seqR	cagtttcctcaaacgggaat
SCC281-F	TGTTAAGGTCACCCAAAATGAGACCGTA
SCC281-R	TATCTGAGTAAGCCTTCAGCAGGGTCTG
SCC282-F	attctttttggtttggtttttggcattc
SCC282-R	atgaccagacttttagcagggaggaaaa
SCC283-F	gtctctttctttcttttggggagtgtgg
SCC283-R	gggggtagatattcacagagggaagaca
SCC284-F	AAAGAAACAATAGCCCTTGTTGGCAAAG
SCC284-R	TTTATGAGAATGGCTATGAAACGGCAGA
SCC285-F	atgccagactggaaaataaaccagaagc
SCC285-R	ctgctcagtcaacaATtcagagaggtca
SCC286-F	TCTCTTTTACAACGAATGCTCTTCCTCA
SCC286-R	cctaaagctgggattcagacatctttgg
SCC287-F	ATCTGAATTGGTTGGTTACCTTGGCATT
SCC287-R	TGTCCAACTCCTAACTACCTCCATCCAT
SCC288-F	TAAGATGGGAATCCAGGCACAGTGTATC
SCC288-R	AGAACTATCTTGAAGGGAATGGCTGGAA
SCC289-F	ttggggagaattgacacttagcaacatC
SCC289-R	TGTGAGGTGTGGTTAGAAACCCAAATGT
SCC29-F	TCATGGAAGTGACTTGGAGGATAAAACA
SCC29-R	AAGCAAATCATATGCATCAAATGCAAGC
SCC29-seqF2	ATTCAAATCCCGATTCCACA
SCC29-seqR2	TCTTGGTGCCACATGAAAAA
SCC290-F	AAGCTGAGGAATGCATGGGAAATTAAAG
SCC290-R	TGAATGTATGGGACCCTCTTTTGATCCT
SCC291-F	CCTTTATTCCAACTCCACCACAGGATTT
SCC291-R	TCAGCACTTAACCACATCAACCATGAAG
SCC292-F	CTAGCCAGGAATGATCATGTCATCTGAA
SCC292-R	CTTTGATGGTTCGTACGTTGTGTCATTG
SCC293-F	tcagccgcagaggtaatagtagcttcct
SCC293-R	GTTGCAATAAAAAGAACGGATGTTGCAG
SCC294-F	ATCGCAATCTTTGGGCATAATGAAAAAT
SCC294-R	CCCAGTAGTGTCCTTTTGGCTTTGTTCT
SCC295-F	ATGACACCAAAGCTGCCTACTGACTCAT
SCC295-R	CAGAAAGTAGAGGCCCACAGCTAGAAGG
SCC296-F	TGTTCTAGCATTGCCCCTAAGTATCGTG
SCC296-R	tggctcagaacaatgactgATGTAAGGA
SCC297-F	TTAAAGCACACTACACTCTGGCCTCACA
SCC297-R	TGGTAGAAGTGGAAAGACAATCCCAGAA
SCC297-seqF2	GTACCTCATGGTGAAAGGATGG
SCC298-F	TCACTGGTCAGTATTCCTGATGCTTTTT
SCC298-R	TTCTTTATGATTTCCATGGCAGCTTCTT
SCC299-F	AGGAAACACAGGGGAACTCTCGAGTAAA
SCC299-R	AAGATTTGAGTCACAGGAACCACTTGGA
SCC3-F	TTTCTTAGTGTCCCTTCCACTTGTGCAT
SCC3-R	ATATTGGAAAACAGCGCCATGACTAACA
SCC3-seqF2	ACCTGGCATGGCATACTGAGACATAAAG
SCC3-seqR2	TTTCTTAGTGTCCCTTCCACTTGTGCAT
SCC30-F	TTGGAGGTTTTTCGGAGCACATGTATTA
SCC30-R	TCGAGAAAAGCAGGATATCCCAAAAGTC
SCC300-F	aagaagtcaaaagctgcatctctgaaaa
SCC300-R	AGCCTTGTAGAAGTGGGTTTCCCTACAA
SCC301-F	gaacaaaacctccatgatctgtgagacc
SCC301-R	ttgattacagcatgctacctagacctca
SCC302-F	tactggccatttaaagggaaatgagacc
SCC302-R	ccattgtcttcctgcttttgtttctgac
SCC303-F	GCCATTTTGATGAGTGAGGTCTCTTGAC
SCC303-R	GACATGTAGgtcatttcagggttggtgt
SCC303-seqF	gatgtagatgtggccggagt
SCC303-seqR	CTGCCAAGGTCATAGCTTCC
SCC304-F	GTGTTATCAGCAAAGGGTTGTTCATGCT
SCC304-R	ggttggaaacaaaagtttactTGCCTCA
SCC304-seqF2	TTCCTTTTGGATGACTTGAACA
SCC304-seqR	TTTTGGGGGAATATGACCAG
SCC305-F	GAAGCCACAATTACACCTCTTGAAACTCC
SCC305-R	TCACAGTGATGTCTTCATGACCCATCTT
SCC306-F	TGAAGGAGAAAGAGCAAGAACCAGACAG
SCC306-R	TAGCTCTAACTTGACCCAGCATCAGCTC
SCC307-F	AAACCTCCTCTTTCACCACAATCCTCTC
SCC307-R	TGTCCTGTGACATTTGCAAAATGGATTA
SCC307-seqF2	tggttcagcagaggacacaa
SCC308-F	CTAAGCCCTCCAACAACTCCTTCCATTA
SCC308-R	AAATTTAATCCAACAAGCTGATGCCAAA
SCC309-F	cccaggtgctccatttgtctatcttttt
SCC309-R	gaagccaagctgtatgttcttggatgag
SCC309-seqR2	TTCTCCTTTCCCAGATGCAG
SCC31-F	AGCTTCCGAGCCATATTTACCCACCATA
SCC31-R	ATGATTCTTAGGCGGTCAAGAAATCCAA
SCC310-F	TGGCTTTTCAGCAATTAGACACTTCTGG
SCC310-R	GCCTGGTTAGAGAAATTCAGGGCTACAA
SCC311-F	atgcatccattggtggacttacattgtt
SCC311-R	ATGCCTCCAGAAGTGTCTAATTGCTGAA
SCC312-F	GAAAATGGGACCTTCATACATTCTGCAA
SCC312-R	tgctgtattatctagcaattcccctcctg
SCC313-F	AACTCCTCCATAGTCCCACCTAGCCTTT
SCC313-R	TGCTAGTTCAGTCATAGATTGGAGTTTGC
SCC314-F	ttcttagcacctggtcactgtcactcAA
SCC314-R	CCTTAAAGCATGCAAGAAGGAGAAATGg
SCC315-F	ggttcattaggaaagaagttcaaggacctg
SCC315-R	atggcctacaaaaccctctattgtccag
SCC315-seqR2	aatctgggagggcttaagga
SCC316-F	AAGCATTCTTTGTCCAGGGAACTTAGGA
SCC316-R	GCGCCATGGTTAGAAATGCTTTGTAGAT
SCC317-F	CACCCTGAAGAAGTTGTTTTCCAATTGTT
SCC317-R	TTTCAGACTGTAGCACCAACAGGGTGT
SCC318-F	TAGGAAACTGGATTCCCTGGTGAAACTC
SCC318-R	TTGGGTAGCTTGCTTCTACAGATGGTTG
SCC319-F	ATGCACCATTCCACCAAACTCattttta
SCC319-R	AAGCCCTGACATACCTCCCTGATACAAG
SCC32-F	AGAGGCCAACACACCATTTATTCATCTG
SCC32-R	AAACAAACAATGCCCTTGAAAATGACCT
SCC320-F	CCATCTACTATGACAATTGGCCCTTTCC
SCC320-R	ctttggtgaagctgtctttgacctctgt
SCC321-F	tcacagtcttagccagcacccaaaatac
SCC321-R	CTGCTCTGGGTCTTCAACATCAGAAACT
SCC322-F	TTGCTCTTCTTAAGGAATTCACTTGTCTTTGA
SCC322-R	TTACCATGACGGGAACAGTGTTTTGTTT
SCC323-F	cctgatttctttgctccagtttcacaaa
SCC323-R	AAAAGTTGTTAGGGCATTGACACtgtgg
SCC324-F	AGGAAATATCACTAGTGCCAGGGAGCAG
SCC324-R	atagaaggtgcagggaagtttgaagcat
SCC325-F	ATTCCTGGGTGATAAGCAACTTTTGGTC
SCC325-R	TAATCAGGTGTTGGTGTCTTCTGGGTGT
SCC325-seqR2	GAAGACTTCCTCAAGCCAAGG
SCC326-F	GTTCTATCCAAAGCACCATTCCCAAAAC
SCC326-R	TGATTGAAAGGCTCATAAGATCAAAACTGA
SCC327-F	TTCAGCTGGAACCATGGGTATTTATTCA
SCC327-R	TCAAGACTCTGTCTTCCCCGACAACTTA
SCC328-F	AGTTTGGGAAGCAAGAAGAAACCAGAAA
SCC328-R	cccaggaaggttgaaaaaggaaataagg
SCC329-F	CACAACAGATCTGGCAAAATGGAAGACT
SCC329-R	CAAAACAGCATTTCACTGAAGTCGATCA
SCC33-F	CAATTTCAACTGGAGGTTACCAAGCAGA
SCC33-R	TATGCCCCATCCACAGAAAGTTACTTGA
SCC330-F	ATTATGTGCATGGTTTTCTTTTGCCTGA
SCC330-R	GCCCTGAATGCTGTACGTATCTCTCTGT
SCC331-F	CAAACGAGGATTCAAAAATGATCACTGG
SCC331-R	CATGggcaatatcagtgaaagctgagtt
SCC332-F	ATGGATTTAACGCCACAGGTTCGACTAT
SCC332-R	CATCaagaacccaagttttggtgtcact
SCC333-F	tcaacaaccccatttacacaattcacaa
SCC333-R	TCATCACAGACACAGAAAACTGGCTGAC
SCC334-F	GAATGTCAAATTATTCGCCTTCCAGGAG
SCC334-R	ttcaagtttgacttctgctcccatcact
SCC335-F	tagaaacaaaggagtggccaattgaatg
SCC335-R	gatcatgtacctcaactgtgccctgaat
SCC336-F	GGGTGTTGGTGATGAGATTATTGAGTCG
SCC336-R	gaagaaagtgagaggaaagtgagcacca
SCC337-F	taggcaggtcatcctgtagagttcatgg
SCC337-R	actcctaaccaactgagccactcagaca
SCC338-F	CTGGTGTTTGTGGCAAAAAGTATTTTCA
SCC338-R	GTTGACAATCCCTCAATTCAAAGTCACA
SCC338-seqR2	tgacccagcaattgcactac
SCC339-F	ATAAGGCACAGGTAGATGATTTAACACC
SCC339-R	ttctaactgagctgcccaatgtgatacc
SCC34-F	ATACACAGGGCAGACCAAGCAATATGAC
SCC34-R	CTTTGAGGAGTTCTGTTTTCCCCTTGAG
SCC340-F	tgttgtccaatatggtaaatagggagca
SCC340-R	GGAGTGGTAAAAGCTTCACAGGCAAAAT
SCC341-F	ACTCTTATTGTCTCCCGGTCCAAACAGT
SCC341-R	ATACAGGATAAACATCCCCGAAACAGGA
SCC342-F	TTGAATTCCTGCATATTGATTCAGAGCA
SCC342-R	CATGACCATTTAAAATTTTTCCCCCTGA
SCC343-F	CTCAACTAACTGAGCCATAGCCCTTGTG
SCC343-R	TCCACTGGTTATTGACATGAATGCAGAG
SCC343-seqR2	GCCAGTGGGATTGCTTAGAG
SCC344-F	GGCCTGATAGGTTGATTCATTTGGGTAA
SCC344-R	AGCCATGATGATATTTGGATTGGAATGA
SCC345-F	CAGCAGTTTGTTTATGGAGACGTCGATT
SCC345-R	GTGAGTTTGTTCTGTTGGCATTTTTGCT
SCC345-seqR2	ccagtgctcatcctgtcaaa
SCC346-F	ggtaaatctgcccaatttttcccaaact
SCC346-R	TGGTTTGGATATTTTCACTGTTCTGCCTA
SCC347-F	TAGGAATCTTTCAGGGCCCATTTGATAA
SCC347-R	ggagatgaaattggaaacgtaagcagga
SCC348-F	TCCTAACCTTTAGGTGGCATCAATCCAT
SCC348-R	CAAGGGAAAGGGTAGTTTAAGAGCAGCA
SCC349-F	CATCACGTAAAAACCGAGTGTCTCTTCC
SCC349-R	tatggggtcttttggtggaacactatga
SCC35-F	CCTAACCTAACCTAACCCTGTGCTGCTT
SCC35-R	TCACAAACTTGTGCCGCTTTTCTTTATG
SCC350-F	acctcagggtcaagagaaggtgttgatt
SCC350-R	CCTTTGTAATGGGAAGAATGGATGTGTG
SCC351-F	GGGAACAAaaataactcatcccacttca
SCC351-R	TTTTATCATTGGCTGGAAGAAACCACAA
SCC352-F	CAGCAAAACAGGCAGTGTGGTTCTATTT
SCC352-R	ATGAAGCTCAATACCTGAAGATTTCTGT
SCC353-F	TAATAGAGCCACTTGCCAGGATTGTTCA
SCC353-R	tcCTGTCCAGTAGTGCCTTTTCTAAATCC
SCC353-seqR2	ttctccctctgcctgtgtct
SCC354-F	GCTTCCAAGATTTGTACTCCCTTTCTGC
SCC354-R	CACTCTGAGACAGCTGTGAATGCTTGAT
SCC355-F	TGCTACTGCCAGCTACTATGTGATTTGA
SCC355-R	TGTCAAGTTTACCATCTCCAGGCAATTC
SCC356-F	TGACTTTTTCTTTGGGATTTTTGCCATT
SCC356-R	tacgtgccctgagttcaattttctcatc
SCC357-F	TTGTTTCTCACGTATCTAGCATTTGGAA
SCC357-R	CTTTGCATTTCAATGGAACCCCAAGTAT
SCC358-F	tcaaatactttataaaCAAACCACTGCTC
SCC358-R	TGTCCTATTGGAAATGTATCCGAGACCA
SCC359-F	TCATCAACACCTTTCCATTTCTGTCAGT
SCC359-R	AAATTCTCCCATTTACCTTTGGATTGAT
SCC36-F	TCAGTTACATAGCTTGTTTCAGGGCTCA
SCC36-R	CTCAGCTTGAAGCACTCTCTCCTTCCTC
SCC360-F	aggtgctccTACCTGGATTGCTTCTAAA
SCC360-R	tgaggaggagaggcaaaggtaaatagaga
SCC360-seqF	CCTGTAGTGTGTTTCTTCAACTCTTC
SCC361-F	gatgggtcagagatcagtgtggtttagc
SCC361-R	TTTCTCCCTTTTTAACTTCCATTGGGTA
SCC361-seqF2	ggagggaggagcataaggag
SCC361-seqR	tctgaggagtgcaatggaaa
SCC361-seqR2	ttttaaCTACAGGTTAAATTTTAGAAGCA
SCC362-F	AGGTCCAGATAGGCCAATTTCTTTCCTA
SCC362-R	actttctcttgctgtcacttgcttgctc
SCC363-pcrF	AGCACCAAACAGAAACTTTGTCATCAGA
SCC363-R	GGAATGGAAGTTTAGTTGTGCATAGCACCT
SCC363-seqF2	tttctcttccacattcttccttt
SCC363-seqR3	TTTTTCCTTGCCTTTGTTTTT
SCC364-F	ggggatacaaattcaacccaCACTAAGC
SCC364-R	TCTACCTTTCTTGATTTTCAGTTTGCAAGG
SCC364-seqR2	AATTTGCTTGCAGGATGAGG
SCC365-F	ccatatgtcctactttgctcaggggagt
SCC365-R	AAAGGCTTCTTTAAGGGTGCTGGGAATA
SCC366-F	tcaatgcagttaagatagcttgcccagt
SCC366-R	acggagcctgatgtgagataagatcctc
SCC367-F	tgctacatgggcttttctcacttaacca
SCC367-R	CTCTCCTTTAGCTATCGGCTCTGTGGAC
SCC367-seqF2	gctgagagcatggggaataa
SCC367-seqF2	AGAAGCAAGACAAGTGAGACAAA
SCC367-seqR2	ggcagagacataggcagagg
SCC367-seqR2	agaggaagaagcaggctcca
SCC368-F	AATCAGTCTTCAACTGGGAAGTGCCTTT
SCC368-R	cagtctagccagaagaggcagcatgtAT
SCC369-F	CCTTGAGGTAAAAACCATTGTATTCAAGCA
SCC369-R	TTCTGGTCTGAAAAGCGAAGTCTCTGAT
SCC37-F	GGTCATCTGATAGGCAAACATTCTCTCA
SCC37-R	CTAAAAATCATGCATCCAGCAGGACAAG
SCC370-F	TAGCAAGATCGGGGTAATTAAGGCAAAG
SCC370-R	TGGCTGCTGATAGTTTGTTGACTCTGAA
SCC370-seqR2	GTACAGGACAGCCCCTTTGA
SCC371-F	CTCTTTCTGTACACAGGGGCCACAAAAT
SCC371-R	cattgtcttgaaaagtgctgttgcattg
SCC372-F	gatcttttcgcaggctagtgatgtgaag
SCC372-R	TTCCCCAGGTCTTTGAAATGTTTTTAGC
SCC373-F	TTGACATGTGGCATTTTCAAGTTTACTG
SCC373-R	TCAAGCCTACTTTATTTCAAGCCTGTGG
SCC374-F	gtgatttagccaggtgattgttcgatgt
SCC374-R	GATGTAAGCCAGAGCATAACAAATTGCTC
SCC375-F	TTCTGAAATCATCATCCCAGCTTTGTTT
SCC375-R	taacttccctcgtctcacctctccctaa
SCC376-F	agggagggtagagaggaaggatgttttg
SCC376-R	TCCCTCTAAGCAGGTCAGGTACTTCTGC
SCC377-F	TTGGAATCCCATAAAAGTACCCTGTGCT
SCC377-R	actatgcacaacgcATAAACCCTGAATC
SCC378-F	CGTCCTATGGAGGACACAAGAAAAATCA
SCC378-R	TTTTTGGAAGAAGCCAGGGAATGAAATA
SCC379-2F	ggtgtagccactttggaaagcagtatga
SCC379-2R	TGGCTCCAAAGTACATGTAGTGAAAGCA
SCC379-3F	ggtggggatataggccataggttttgtt
SCC379-F	ggtggggatataggccatagttttcgtt
SCC379-R	GCAGAGAGTGTAGCAAAGCCTCAGTGAT
SCC379-R2	agactgttgtgagcacccactcttttgt
SCC38-F	TTCTGTTGTCTTGCAAACCATCCCTTTA
SCC38-R	TACTCTTTAATCACCTGCTGGTGGCACT
SCC380-F	GACAGTGGGCTTCATATCACCAGCTTTA
SCC380-R	gtatttgaacctgggcattctgactcaa
SCC381-F	aagctggattattcaaggagggtgaaga
SCC381-R	TCTGGATACATGTCATTTGCCTTCATCT
SCC382-F	AAATCAAAACAGTGGCTTCATCTTGTGG
SCC382-R	ggagaagccacgtcaaaacactaacaaa
SCC383-F	TGGAGAAGTATGGAGCTTGAGAGGAAAAC
SCC383-R	TACATTCCATCCCAACCCATCAAGATAA
SCC383-seqR2	TAGCTGGAAGCAACTGCTCA
SCC384-F	gaaggaaaaaGTTATATGGCCCATCCAGA
SCC384-R	AAGAGAAAGAGCAAAGGTGGCCTTGTC
SCC384-seqF2	ttctcgttccctccacattc
SCC384-seqR2	gtcgctgctctcaaaagctc
SCC385-F	gctatctgatgattgtgggttctggtgt
SCC385-R	atcagccctaactgggtcaattcttcag
SCC386-F	ccattgttctccatAGCAGTGGTGTTCT
SCC386-R	tatccgttcatgagagagagaggcagac
SCC387-F	acacccagtgctcatcccgatataattt
SCC387-R	tttgaggagagggaaggagtggacttta
SCC387-seqR2	ctggaatctccaaagcaacc
SCC388-F	tccagcatcctttactgaaaaatcatcc
SCC388-R	tgacaccagtaaaaatgaaaaggacgaa
SCC388-seqR2	ctccaggaaattgacaacaaaa
SCC389-F	tgccaggaataaaactgctcaaatgttc
SCC389-R	ggacacatgctgcctcatttcaaagtat
SCC39-F	AGGAACAAAAATGCTCCCTTGAGTTCAG
SCC39-R	AGCTTGGCAGGAGAGACTAAAGGTCAAA
SCC390-F	TATGCTACACGAAGAAATGGCAAAATGC
SCC390-R	ggtgggagtatacaacagaacagccact
SCC390-seqR2	tttttaacatgtaggtgggaggt
SCC391-F	TTCAGGACATATGAAACTTGAAGCTTGG
SCC391-R	TGACAAAAGAGCCATTACTTAAGGCTAGACA
SCC392-F	AGTCTTTTGAGGTGCATCATTCATAGGC
SCC392-R	AAACCAATGACAGCTAAGAAGGTCAGATTC
SCC393-F	TAGGAAGGGTAGCAGCAAATTGAAGTGA
SCC393-R	CACCACCAAACACTAAAGCACTCCAGTA
SCC394-F	ctaagaagtggattctgggctgggatta
SCC394-R	ttcaaaaagaaaacttgccatagcctga
SCC395-F	ACCTGTTCTGAGCTCAACAATGAGGAAA
SCC395-R	tcttctttgtttgactgctgcctgaact
SCC396-F	GCCTTTCACATGGCTATATAAAACACAGGA
SCC396-R	CAAGAAAGTTGCCCTGAATCCAAATGTA
SCC397-F	AGGACCGTGTGGATGAGTACATTTTGAG
SCC397-R	TTGGCAACTCTCCTAAGACTCACGAAAA
SCC398-F	tgccattctaggatattttcccatcacc
SCC398-R	TGAAGATGATTCCCACTCAGCTAAGCAA
SCC399-F	TAACCAGGAGGTAAGTTGTGTGGTGGAC
SCC399-R	AAACAGAATCTGAGGTGTGTGGGTCACT
SCC399-seqR2	tgcctcatctgtgaaggtgt
SCC4-F	CACTACCGCTGTGAACTCAGAAAAGAGG
SCC4-R	TTGATCCTCCACTGGCTATCACAGACTT
SCC4-seqF2	TTGTCAAAACTAACATCACAGCCCATGA
SCC40-F	TTTTGGCCTTAAGCCTTGCACCTAGTAA
SCC40-R	GATGTATTTGGGACCAAGGGAGATTTTG
SCC400-F	AGGTTGCTCAAGTTCAGGTGGTAACAGA
SCC400-R	CAAAATGTTTGGGCAACTCCATTCTATC
SCC400-seqR2	TGCCTACAACCCAGATGTTTC
SCC401-F	tcaccccattactaacaccccagttaca
SCC401-R	CAGTTTGGTTCAGCCACCACATAAAAAT
SCC402-F	GGATGGAAATATCCTGATGAGAAGCACA
SCC402-R	TGCTTTTGAATTGGCATACTTCTTGGAA
SCC402-seqR	aaaaTTTGTCCCCTCTAAGTTTTT
SCC403-F	GCAATCCTGCAAGTTTAGGAATAGCAATG
SCC403-R	CTATGGTTGCTTTTGATCCAACCTTCCT
SCC404-F	cagttgtccattctagcatcgtttgttg
SCC404-R	CAGCTTGCTATGAAGATGAAACCAGTGA
SCC405-F	CTTCTGCTGGTTCTACTGCCCAGTCTC
SCC405-R	gcaaaataaaataggcccaaagaaacca
SCC406-F	GGGCAGGAAAGGTGACTGTATTTCACTT
SCC406-R	AACACCAGACACCTGGTTAAAGACATGC
SCC406-seqR2	AAACggatgtctggctgact
SCC407-F	cagtttggcaactcactgtgaaccataa
SCC407-R	CTGGGCCTAGACACATTCCAACTATCCT
SCC407-seqF2	AAGAAACAGGAAAAATTACCATCAA
SCC408-F	TTGATTGATACGCTCAGGATATGGGAAA
SCC408-R	GACGTAGCACATCCAAACACCTATCAGA
SCC408-seqR	tttaggtagtttccaggttttgac
SCC409-F	ACCATTGCCTTTTCTGCAAATGTTTTCT
SCC409-R	TTGGGCCCATTAATTTTGTTCCTAAAAA
SCC409-seqF	TCTTCTTTGTCCTTGAGCACTG
SCC409-seqF2	GAGTGAATGAAGGGATGTTGC
SCC41-F	TGCTGAGGAGAGTCTTCCTTTCCTTTTC
SCC41-R	GAAATTCAGCTGACAGTGTGGTTCTCCT
SCC410-2F	TCCAGCTCATTACAGTGTTAAGGCTTGTC
SCC410-2R	TTAATCGGCAGTATGAAATGGACCAGAA
SCC410-F	TGTTAAGGCTTGTCTCATCTCCAATGCT
SCC410-R	TTTGTAATCATGCTGTGGAAGAAACACA
SCC411-F	aaaggaaattggtgcgttttcctattca
SCC411-R	CTAGCAGAGCCAGACAGCGATTGATTTA
SCC411-seqR2	GGGGCTTAGGTTCATTAGATCa
SCC412-F	ttttgcttcaattgatgaattcctgtga
SCC412-R	gccaggctaaccaagaataaaaaggaca
SCC412-seqR	tagcattcaccagggaaacc
SCC413-F	tttttggtatcccaagtttttcttgctg
SCC413-R	ggtttccctggtgaatgctaccaaatac
SCC413-seqR	atccaccatgaccaaatgag
SCC414-F	cttgatcacgtatgatgtggggcatctt
SCC414-R	tcacaggaattcatcaattgaagcaaaaa
SCC414-seqF	gacacaggcagagggagaag
SCC414-seqR	ccaaataaatggagagagattcca
SCC415-F	tgcagctggtaaataattgaagcaggat
SCC415-R	cttgcAAACACTTTCTTGAAGAGTTGTAATGA
SCC415-seqF2	tggggatttaccccaaagat
SCC415-seqF3	ttcgtggcagaaggagtagc
SCC415-seqF4	tttgcttcaacatggatgga
SCC415-seqF4	tttgcttcaacatggatgga
SCC415-seqR2	gcatgttggccatgtctatg
SCC415-seqR3	ccatgttgaagcaaatggtg
SCC415-seqR4	caacacagccttcttgctca
SCC415-seqR4	CAACACAGCCTTCTTGCTCA
SCC416-F	TCTGGTGACAGTTTTATGTTCCCAAAGG
SCC416-R	aggaagtctgactgcagaaacagtgctc
SCC416-seqR2	tggggatttaccccaaagat
SCC417-F	ccctgatTGTTGCCTACATTTCTGTATTG
SCC417-R	atctgatggtgccagagaaatagggaag
SCC418-F	ttagtgcgactggtcttacttcacatgc
SCC418-R	taactggcctctcatttccagtttagca
SCC419-F	atatatgggaaacagcagggtggaaaag
SCC419-R	CATTAGGCTCAGAAAGCAACCCATTTTA
SCC419-seqF2	gcctttaaccatccatgatttc
SCC419-seqF2	AATGCCTTTAACcatccatga
SCC419-seqF3	gtctttgtaatggcccatatcacc
SCC419-seqR2	GAAATGGTACTAGGAACAGATGGAA
SCC419-seqR3	aacttccacgtgtcaggtgat
SCC419-seqR3	AACATGGACCATTTAGAAAGAAAA
SCC419-seqR4	aaataggaaggcagctcttgtg
SCC42-F	TCCCTCATAAGTTTTTCCACAAGTCACA
SCC42-R	CCATCCTTCAGCCATTCATATACCATGT
SCC420-2F	TGAGAACCCTCAAAGCCTCATCAACTAA
SCC420-F	TAGGAAGTGTGGTTGTATGAGGGTGGAC
SCC420-R	gaaaataaaaggcccaagaaaagcaagc
SCC420-seqF	GGAGCGGGGGTAATATTCAT
SCC420-seqF2	CTTGATGACCTTGGGAAAAG
SCC420-seqR2	TGCTGTGATAGAGGCCAATG
SCC421-F	cctgttcatctattttcatggttcctttcc
SCC421-R	TGCCACATGTCAAATCTAAACATGATAAACT
SCC421-seqF2	ttgtgctgggaaatttttga
SCC421-seqR	tcacccattccccTCTGATA
SCC422-F	GCTTCCTTTCTGAGATCTTTCCTTTTCCA
SCC422-R	gtgcctgggtatctcgatcagtaaaaca
SCC422-seqF2	GACTGGCTAAAACTCACCCTTTT
SCC422-seqF3	tggaattattggctcatctgg
SCC422-seqR	cctgctcatgccctctaaac
SCC423-F	tttctatgtttagagggcatgagcagga
SCC423-R	tggatgattacccttgtgatcacctcac
SCC423-seqF	TTGAACCAGAATTcaagattgg
SCC423-seqF2	gctatccaattttcccagca
SCC423-seqF3	cctcttattggaatgataaagggtta
SCC423-seqR2	ctggcaccaaaatagacaca
SCC423-seqR3	aagacccatctatatgctgcctac
SCC423-seqR4	gccactcaggtatcccaaaa
SCC424-F	TTTCACTTGTGGCTTTATTGGAATGGTG
SCC424-R	TCACTTTTCAATTGGTAATGCTGGTCAA
SCC424-seqF2	aaaAAGGTTTCGGTGACGTG
SCC424-seqF3	GCTTGAATGCAAAATGGAAA
SCC424-seqF4	TTTCCTGGTTTCTGGCTCAT
SCC424-seqF5	TTTTTCCTGAAGTTTGTCAGTCT
SCC424-seqR	AAAGAAGGAGGGAGGTGGAG
SCC424-seqR2	ATAAAGGTTAAGATGACACTGAAAATG
SCC424-seqR3	TTAGGAAATTTTGTAATATGTGAAATCt
SCC424-seqR4	CCAGAATGCCATGTACAAAA
SCC425-F	ATCATGTAGCAAATGAAAGCCTCCCTTG
SCC425-R	tgtggtcaaatccaaagtaagatgtgctg
SCC425-seqF	ttcttctgcatgtggctgtc
SCC425-seqR	ctcggtgtccatcgaaagat
SCC425-seqR2	tgcaaatgacatggcagataa
SCC425-seqR3	aacgccagatttcaggttgt
SCC426-F	GTGTGCAAAAACAGATGGCTAAAAATGC
SCC426-R	CTGTGGTAGTACTGgtagtgggctggag
SCC427-F	tcctaccacagccgattttactctacca
SCC427-R	TCCTTCATAGGAGATAGAGAACCAACCACA
SCC428-F	AAGGATCCAAATTTTGTTAAGGAATGAA
SCC428-R	gaatataaggcattccagccagtgatga
SCC429-F	TGAGTGCCTTTTAGGGGGTTATGAAGAG
SCC429-R	ACAGCATTCAGTTTGCTTTCTCACCTTC
SCC43-F	GACCAGCAACAAATTCCAAGTTTTCAGA
SCC43-R	GATTTTGGGAAGCATCAGTAGGAGAAGG
SCC430-F	AGTTTGTCAGATAACATGCCCCATTCTG
SCC430-R	TGGATGTGTAATTGAGAGTCCTGCTTCC
SCC431-F	tcatcaaagagcaaatacaccagtgtgg
SCC431-R	TTGGAAGTAACACACATGCCTCAAACAC
SCC432-F	CAATTATTCACCATCCACCCTTGTGAag
SCC432-R	AACCATTCACACATTTTTCTGTGCAAGT
SCC433-F	GGGAGGGCGTATCTGCTGTTTTTCTTAT
SCC433-R	TTCTTAGTCATTCCCTGTTTCCCATTCA
SCC434-F	AATCCTATATGGGAGGCAGGAGGGTAAA
SCC434-R	cagtgagttttgggcatcagatccttag
SCC435-F	CTGTTGGAGAAATCTTGCTGCCTCTATG
SCC435-R	TTGGTCTTCTTGGTCTTTCAAGGGAGTT
SCC436-F	atttgcctgtgccagatacttccctaag
SCC436-R	CTAAAGTCAGCCTGGCTCCTAAATTTGC
SCC437-F	GGCATACTAGGTTCTCTCTTGCCAAAGG
SCC437-R	TAGGAAAGATGGCAATGAAGTCCACAAC
SCC438-F	GACTCCTTTCCTTTCTATCACCCTGTGC
SCC438-R	ATACAATACATTCAGCTTGggggctcct
SCC439-F	TCTGgggaagtagctccatttagaggaa
SCC439-R	ATTCTCTCGGAGGAAACGATGATTGAGT
SCC44-F	GCAGCTGTAGCAGTGGGAATCTATTGTC
SCC44-R	TTCAGTTTGGTTGTCTATTGAGCATGGA
SCC440-F	TCTGGGTAAACCAAAGGAAAGAAGTTCC
SCC440-R	gactgtgagtctcatcaacgcttctcag
SCC441-F	CTCCTTCATCCTCCTCTATTCCCTGATG
SCC441-R	acagagcagcggtagcaagagtgtaaaa
SCC442-F	atatgcccagcatggaacaaacactaaa
SCC442-R	TCTACATTCTGCTTCTTTCATGGGTCTGA
SCC443-F	ctccgttgatctgagataccatttctgc
SCC443-R	gtggaatgcaactaactcttggcaaact
SCC444-F	gtgaagactgtttcctgtcacccttttg
SCC444-R	acatagctgcagatccagacaacaatga
SCC445-F	cctcactttaggagggtccaagagacaT
SCC445-R	GAAGGGATGGTTCTAAGAAGGCAATTCA
SCC446-F	TGATGCTATGCCTTTAGCCCTAGTCAGA
SCC446-R	TATGAGAGCTTCCTGGAATGAACCTGAA
SCC447-F	GAATAATTTGATCACAAGGGCCTCAACC
SCC447-R	TAGGAGGCGACTGTTATGTTCCACAAAG
SCC448-F	TCCGCTAAGGCTTTCCAATCATTCTAAC
SCC448-R	TTCATCATCAAAAAGCATAGCCTCAACA
SCC449-F	tggatacaagccctattttctcccattc
SCC449-R	tgggcaattaaaccaaataaaaggcaat
SCC45-F	CCCATTTCATAATCAATTTCTGTGTTACTCCA
SCC45-R	GAATCAATGAATCCAGCTGTGAGGACTT
SCC450-F	TCGAGAAATAACAGTCCCTCTCTGTCCTC
SCC450-R	attcagggctgcatagttctctgttgtg
SCC451-F	GGCCAAAGGAACTGGAGTATTCTTGAAA
SCC451-R	GCCTATCTGGCCAGTTGAAATGAACTTT
SCC452-F	tggaactttaagcaccttcctccctatg
SCC452-R	TCAACAGGTATCAAGACTGAGCCCAACT
SCC453-F	CTCTTTAACACATAGGCCCACACTTGGA
SCC453-R	TGGCACTTTTGCCTATATTATGGCTCCT
SCC454-F	AAGGCTTTGCTCTAGGCACTGATGAAAT
SCC454-R	ACTAACACCCTTCTCATGACCCCTCATC
SCC455-F	GTTCCTGGTGTCCTCTCATGGTCAGTAA
SCC455-R	TCTGTTTCTCTTGCTGGAATTACGAGGT
SCC456-F	AGGAATGCTGAGTGCTCTGTAGTGAACC
SCC456-R	cctgCTCTGTACCATTAGCCAAGTTCAA
SCC457-F	CCGGAATGCTGTATTGAGTTGATTGTCT
SCC457-R	GTTCAATATTCACAAACCCGTGGTTGAC
SCC458-F	CAAACAACACGAGCTCACAGAAGAGATG
SCC458-R	CTACAGGTGTGATTCCTACCGGTCACAT
SCC459-F	TAATAATCGCTTCCATTTGTGCCACTTG
SCC459-R	GCTGGCTAATTGTTCCCATTCTGTTTTC
SCC459-seqF2	acgacatatccaaacttgcttttt
SCC46-F	GCTGGCTGAGTCAATATATCCCATTGAG
SCC46-R	CTCCTCCCTTTTTAGGGGATAAGCAAGA
SCC460-2F	cgaattaagggaaaccagacatgagaca
SCC460-2R	gccattgaaggattcagaaagagatgag
SCC460-3F	attcctgagcatccagtgtctttcacat
SCC460-3R	GCAACCCTTCCATACCCCTTTTACTTTT
SCC460-F	CTGAATTTCCTGTGACTCTCCACCTCAG
SCC460-mid2F	agtagcacgaaagggaatcacaccctac
SCC460-mid2R	ggtgcatatcttctactcgctggttgat
SCC460-midF	agcatcggccagccatatacatagaact
SCC460-midR	tggcctgtaatcgttagagtgcagtttc
SCC460-R	GCTGTGCATGAAGATGAGGATAGTTTGG
SCC460-seqF2	atcacgtgccctcctaaatg
SCC460-seqF3	acgactgggagtcttgagga
SCC460-seqF4	gggacttgctccagaccata
SCC460-seqF5	tagccatcatccattgtcca
SCC460-seqR2	ctctgcttgtccaggggtag
SCC460-seqR3	cacgtacacccagtcacctg
SCC460-seqR4	gccgagatccacagttcttc
SCC460-seqR5	tcttgaggtgccttcgtctt
SCC460-seqR6	gagcgcatgtttttggagag
SCC460-seqR7	gcggagacaaaacagaaggt
SCC460-seqR8	agacttccaggcttccacct
SCC461-2F	GATTTTACCTGGAAGCTTTCCTCCACAA
SCC461-2R	GGCACAACAGTCACAAGATGTGAAAGAC
SCC461-3F	TACAGACTGATCATGTTCCCGAAGTGAA
SCC461-3R	ATGTGAAAGACACTGGATGCTCAGGAAT
SCC461-4F	ACCCACCCTCTGGTAAGAAGTCTGTGAT
SCC461-4R	ACCAAGAAGATTCATGTGCATTCAGGAT
SCC461-5F	TCATGTTCCCGAAGTGAAAA
SCC461-5R	TCAGGCTGGAGTCAGATCCT
SCC461-F	GCACATTATGAGTGGCTGGTTTCCTCTA
SCC461-mid3F	CTTAGTTTTGGCAGGGAAAAACTCTGGA
SCC461-mid3R	GGGCTGCCTAGGCTAAGAGCATATACAA
SCC461-mid4F	TTTGGCAGGGAAAAACTCTGGAGATTAG
SCC461-mid4R	TTTACACTTTGAAATCCTGCCACTGCTC
SCC461-mid5F	TTTCCAAGGTGACAATGACG
SCC461-mid5R	AAAGCCAGCCTTTTGTTGTC
SCC461-mid6F	CCAACTACGCTTCCTTTTGC
SCC461-mid6R	CCTCGGCATTTCAATTAACC
SCC461-probeF	TTCTCCTCAAGGTTATGTGCCATTTGAA
SCC461-probeF2	GGAACCAAAGAGTTAGCAGGCTACTTTCA
SCC461-probeF3	ctgattcacatttccaaggtgacaatga	Forward Primer to make Southern Probe
SCC461-probeR	GAAACCTCGGCATTTCAATTAACCAGAG
SCC461-probeR2	CACTTTCTATTCCCCTCCTGACTGATCTC
SCC461-probeR3	acatggcagagaaaggcaactaagacct	Reverse Primer to make Southern Probe
SCC461-R	GGAGTCAGATCCTGCCTCAGGGTATAAG
SCC461-seq-aF	TGGGTCTTAATTTGCTCTGC
SCC461-seq-aF2	ACTGTGACTGGCCCAAAGAG
SCC461-seq-aR	CTGGCTCCCATGACACAGT
SCC461-seq-aR2	GGGCTTTTGCAAATGAAACT
SCC461-seq-F3	CTGGTTTTGCATTCATCTGC
SCC461-seq-F4	ATATGCCCAGGCATTTCTGT
SCC461-seq-R3	GCTTTAAATTTGGAAGCTGCAT
SCC461-seqR	caccccaaaattattcactcaga
SCC461a-2R	TACCAGAATAGTGCCTGCCTATGTGATG
SCC461a-3R	ACATGGCAGAGAAAGGCAACTAAGACCT
SCC461a-4R	AGAAACCTCGGCATTTCAATTAACCAGA
SCC461a-R	TGCCTCTGGGTGGTAATTACAGATTGTT
SCC461b-2F	TGGCACACAATAAGTATGTGAGCTCCTC
SCC461b-3F	GGAAGGGCTTGGTTCAAAATAGGTCTTTA
SCC461b-4F	GGAACCAAAGAGTTAGCAGGCTACTTTCA
SCC461b-F	CTGCCTGCTACTTGTGTTCACATTTTCA
SCC461mid-2F	CACCCATCCATCTTTACCTTCAGAAACA
SCC461mid-2R	gggcctggggtatgttaaaagagagagt
SCC461mid-F	GTAGGTGTAATTTACCGGACACCCATCC
SCC461mid-R	catcgcaaaacttgagtttcagtgttca
SCC462-F	CTGCTCGTATCCACCAGACTTCTATTCG
SCC462-R	CCAGTCACCCAAGTCCTAAAAACAATCA
SCC463-F	gagatcatatgaaggggcaggaagaaaa
SCC463-R	aattaccccatctcatgccttcatttgt
SCC464-F	cctgagcgtgagtgttaatatggaggaa
SCC464-R	GTGCGAGCTTTCGAGTCAGAAAAAGAGT
SCC465-F	ATGTTTCCTAACCTTTGCTCCTCCAATG
SCC465-R	TCCTTCAGTGACCTCTGTCATCTTTGTG
SCC466-F	tagTGCCTGGGTATTCAGAAGGTGATTG
SCC466-R	gcagtaatctggctgggcctgaaataat
SCC467-F	aattgtcagatataggggctggttgagc
SCC467-R	GGCTTTGTAGTCTGTCTCAAGGGGCTTA
SCC468-F	CTCAGCAGAACTGTGAATTGGTTGAGTG
SCC468-R	TGCATTAGTCATTGAGCTTTGTGGATTTC
SCC469-F	TGAAAAGAAACTGTACATGTCATTACCGAAGA
SCC469-R	GCCATCCAATGATTAAAAGTAGGGCTTC
SCC47-F	CCAAAAACTGCTGCAAAACTCAAGAGAC
SCC47-R	TTGTGTAGGGTAGGTGTGGAAAGGAGTC
SCC470-F	TATTACTGCTTTTGGCACACTGTCCTGA
SCC470-R	TAGAAAGGCTGACTGACAGGAAGACCAG
SCC471-F	tgcacttcatttaggcaagccaataaaa
SCC471-R	TTTGCCTTCTCGATTTCTTTCTCTCTCC
SCC472-F	GATGGGCAAGTGCCTAGCTTAATGTTTT
SCC472-R	CCCCTGGAATAGAGTTGAGGAGAATGAC
SCC473-F	TAGGTGGGACTCAGACATGCAATAGTCA
SCC473-R	aaagaagcagatctttcccagtctccaa
SCC474-F	ggcttaaaacaacacccacatgcttcta
SCC474-R	AGCTTATGGGATTTCTGTGAATGACGTG
SCC475-F	TTCTCAGGTGGTTTCTCTCCCAACTTTT
SCC475-R	acaggtgtttcgggatggtttgatagat
SCC476-F	ATTAAGCATGGGATGGAAAAGGAAGACA
SCC476-R	atgaaaataaaaatggctgtgcccaact
SCC477-F	TTGCCCAAATAGGTTTAGTCAAGGGTTC
SCC477-R	AGCACTCTTGGTGTGTTCATGTGAGTTTT
SCC478-F	TCAGGCCATTAGGGGAAAAGTGAATAAA
SCC478-R	TATTTTATGAACATTGCCACAGGCTGCT
SCC479-F	ttccgatccttatcaatttccctagtgc
SCC479-R	ttgatcctcaaaccattgaattttggaa
SCC48-F	TCGGCAGAATTTTTATGCCTTTATTGAA
SCC48-R	GGTGAAAATGCTCAACAACTTTGATGGT
SCC480-F	ATCCCATAATCATGGATGTGTCCCTTCT
SCC480-R	TGCTGGAGGTTCTGACTTCTATCTGAGG
SCC481-F	TGCATCCAAAGAGAGAATGTGTTCTCAA
SCC481-R	TTCCTCACTCTTCAGGGTTGGACTCATA
SCC482-F	CGAGGAAGTCAGTCATCATATGTGGAATTT
SCC482-R	gagagggaaaccttctgtagtgctgtga
SCC483-F	tacttccagcaggggcagaagaaaagta
SCC483-R	ccatgagtatggcttgtgtgtgttatgtg
SCC484-F	ATTGTCCTTCAGGATTTCAGGGCAATAA
SCC484-R	ACATTGCTGTCTCGGCCCTACTTAAATC
SCC485-F	cttccatttgctcagactgaagtccttg
SCC485-R	gagcctaaagtacgtgtgGGTGCTATGA
SCC486-F	CTTCCAATCCTTTGTTTGTGGAGTTCAA
SCC486-R	ccatccagatgccACAAATTTCTTTCTA
SCC487-F	TGATCAAGAGTGAAATCTGAATTTTGTGGA
SCC487-R	TAAAATCTGGGTGTTTCAGCTGGGGTAT
SCC488-F	AAACACTTGTGCATCCTTGGTTATCTGG
SCC488-R	aggaatgtcacatacaacccacctgaag
SCC489-F	cctttaggaaattgatgtggacacacttgtt
SCC489-R	tagttgctgagagtagtccccagcattg
SCC49-F	ATTAGCCATTGTGACCCAAAGAAAAAGTG
SCC49-R	TCTAGAATGTTCCCATCAAATTCCCACA
SCC490-F	tccaagcttattcaggatgttagccaaa
SCC490-R	caaacaaaagagacaaaccaaaagctga
SCC491-F	tttccttcttcagaatgcatttccttca
SCC491-R	ttttctttcaggtgaattttgggtttga
SCC492-F	ccagaaatcatttacctcatccaagtgc
SCC492-R	TTGTCATTAAAGTGAAGGAGGTCGGTTG
SCC493-F	CAATTTCAAAGGGGGTCTGTATTTCCAA
SCC493-R	ttggtgttggagaggcaaaaatgagtag
SCC494-F	acattcttttccacttcactcggctacc
SCC494-R	ctgcttagctctgtttggctcagctcta
SCC495-F	ttagccgttagacttgctttgaccagtg
SCC495-R	ttctcacctggtctttccagggtatttc
SCC496-F	ATACTCTGGGATGTCCTGCCCTATCTTG
SCC496-R	GACCCTGTAGGAAATCCTCAATGGGTATC
SCC497-F	GGGCTGGATCATGTTATGAGAAGCAAGT
SCC497-R	gtcacctgtgtgaaaagccattgaaagt
SCC497-seqF2	TTTCTTGAATTGAGGCTTTATGG
SCC498-F	aaactggagctttgttctgggtcctcta
SCC498-R	CAGTGAGATTAccatgccttgatgaaaa
SCC499-F	gagcatagggaccttgcctattttgtgt
SCC499-R	GACTTGAGCCAACATTGAAAATGAATGC
SCC499-seqF2	AAAAGAGCACACAGGGCTTT
SCC5-2F	CAGCTGGAGTGGGTAAGAGAGAAAAGGT
SCC5-2R	CTTGATTCTGAGCAGGCAATCTCATTTC
SCC5-F	GGTTAGGGGACACCAGGGAAGATAGAAT
SCC5-R	GACATGGTGGTGAAAATGAGTAGCATGA
SCC5-seqF2	TCAACAAGACCATAGGTAAATGTCTGCTC
SCC5-seqR2	CGATGTGAACTGACTGCTTGATTCTGAG
SCC50-F	CATTAATTAGTGCAGTGTGCCTTTGTTA
SCC50-R	GGTTTAAATTGGGATTACCAGGGAGGAG
SCC500-F	GGGGTGTAAACTAGTGGTGGCAACATTT
SCC500-R	GTTTTGTGAAAACCGCTGTTAAAAACAACTT
SCC501-F	CCCCTGCCTGGTACAAAGTTAAAGACTG
SCC501-R	GAGGTCCCAGAGTTTCCCAAATTCtaaa
SCC502-F	AGAGGGCACTGTGGAGTACATTGTTGAC
SCC502-R	TCTGAAGCACATCTAGGAAAACCAATGC
SCC503-F	GAAATCTACCCACCTTGAAGCACAATGA
SCC503-R	TACGAAGCTAGCCAACTGAAAAACATGG
SCC504-F	gcctggttctctttctctgtgtctctca
SCC504-R	ACTTTTCAAAAATGTTCCCATTCCCAGA
SCC505-F	ACAATTAAACGGGAATCCAATGCCTGAT
SCC505-R	GGTTCACTACAGAGCACTCAGCATTCCT
SCC506-F	aatgaatggctgaactggtaacacaacc
SCC506-R	CATTTCTGGTTGACTGGACCTTCTGTTC
SCC507-F	tcctcatcagcatttctaattccgtttg
SCC507-R	TTCCCTAAAAGCAGCAACCCTACAAGAC
SCC507-seqR2	CCATGAAGTTTCAGGGCAAT
SCC508-F	AAAGATTTGGCTAAACCCTTGGAAATGT
SCC508-R	ACTGCCACAGAATCTTCTAGGTCCAACA
SCC509-F	GCTATTCTTGCCTACCACCCAGAATGAT
SCC509-R	TTAGGAAATCAGCACCATTCGGTTACTG
SCC51-F	TGCATCAAGGTAAAAAGGAGGCAAAAAT
SCC51-R	GTCTATAGTTGGATGCACGGAAGCTGAA
SCC510-F	ggctgggggtATAAGATAGAGGAAAGGA
SCC510-R	TATCACTCTTCTGTTCTGGCCCTTGTGT
SCC511-F	ctgtgttccagacactgcagagagtgtt
SCC511-R	TATCACAGCAAACCTCGCAATATCAATG
SCC512-F	cTCCAGGCGCTCCTTAAGAATCATTTAT
SCC512-R	GGTGGGATTATGACAATTGTTTGAGAGC
SCC513-F	CTGGAAGAGCACAGCTGGTGACTTAGAT
SCC513-R	tctgttccaactaccctagttcccttgc
SCC514-F	catctcaagggtaagagccaaaaatgct
SCC514-R	agctgcaaaagttccaacatgttatcca
SCC515-F	ggttagcccttggtgaaaatgactctgt
SCC515-R	CATCACTCAAATGGATTGAAGATGTGGA
SCC516-F	tcaagggttagccatgcctgtaatgata
SCC516-R	gcccagaatcaaacctttacatcaatca
SCC516-seqF2	attttgaggaactgccagga
SCC516-seqR2	catgcatcattaaccatgaaagt
SCC516-seqR3	tgggaaaagaatctgaagacag
SCC517-F	ggagaaaatcatgatgtggtaggcagaa
SCC517-R	tgtgaaaacacatgcccacatgataact
SCC518-F	ACATCACCTTAAAATGCTGCCCTTTCAT
SCC518-R	CACACCACAGAAAGAAACTCAGGAAGGA
SCC519-F	AACTAAAGGATGGTGAATGGGTCGTGAT
SCC519-R	tgttgtcacatctctttcctggctttct
SCC519-seqR2	ggaggatttctcttttgggaat
SCC52-F	AGGACCTGGATGCAAGAAACAGAAAGTT
SCC52-R	CAAGCTCAGTTTGGGGTGTAGAATGAAA
SCC520-F	TAGTTAGGGAACGCTTTGGATGAGGACT
SCC520-R	GTACCTTTTTGCTGGGCAGCTCTCTTAG
SCC521-F	TGCTAAGGCTTTTTACTTTCTACTGGCATA
SCC521-R	TGACAAATTTTGGGGAATCAATGTAGTG
SCC522-F	TCATCTCCTTCTCCCCAAAATTAAGTGC
SCC522-R	ATATAATGGTTCAGCCTGGCGAAAAAGA
SCC523-F	TCCTGACCCTGAAACATAAAAACTTGTCA
SCC523-R	TTCAGCTCTCTCAACAAAAGGCCACTTA
SCC524-F	ATCTCTAATCGCCTTCAGCTCCTTTCCT
SCC524-R	CCAGGGGTAGAAAGTCAGTGATGGATTT
SCC525-F	TCTCATTCCTCATTGAGTCCTCAGCATT
SCC525-R	GGGAGCAAGTAAATCTGGAGGTTGAGAG
SCC525-seqF2	AATAAAAGGTGTCCCAAAGTTCC
SCC526-F	TTTCATCCAAACACTTGCACATCAATTC
[truncated: 1,169 more rows]

## Sheet: STPO_SCCD_Recomb_Assoc
Order	Breed	Pheno(1=control, 2=case)	SCC276-1	SCC275-1	SCC274-1	SCC273-1	SCC273-2	SCC273-3	SCC273-4	SCC273-5	SCC272-1	SCC272-2	SCC271-1	SCC270-1	SCC270-2	SCC268-1	SCC268-2	SCC267-1	SCC267-2	SCC267-3	SCC231-1	SCC231-2	SCC231-3	SCC231-4	SCC231-5	SCC230-1	SCC230-2	SCC230-3	SCC230-4	SCC229-1	SCC229-2	SCC229-3	SCC229-4	SCC229-5	SCC229-6	SCC229-7	SCC229-8	SCC346-1	SCC346-2	SCC346-3	SCC346-4	chr15_32077185	chr15_32080598	SCC432-1	SCC432-2	SCC432-3	SCC432-4	SCC466-1	SCC466-2
1	STPO	1	1 1	2 2	2 2	2 2	2 2	2 2	2 2	2 2	1 1	1 1	1 2	1 1	1 2	1 2	1 2	1 1	0 0	1 2	0 0	1 1	1 2	1 1	1 1	1 1	1 1	1 2	1 2	1 2	1 2	1 1	1 2	1 1	1 1	1 2	1 2	1 2	1 2	1 2	1 1	1 2	1 2	1 2	1 2	1 2	1 1	0 0	0 0
2	STPO	1	1 1	1 1	2 2	2 2	2 2	2 2	2 2	2 2	1 1	0 0	1 1	1 1	1 1	1 1	1 1	1 1	1 1	1 1	1 1	1 1	1 1	1 1	1 1	1 1	1 1	1 1	1 1	1 1	1 1	1 1	1 1	1 1	1 2	1 1	1 1	2 2	2 2	1 2	1 2	2 2	1 1	1 1	1 1	1 1	1 1	0 0	0 0
3	STPO	1	1 1	1 1	1 2	1 2	1 2	1 2	1 2	1 2	1 1	1 1	1 1	1 1	1 1	1 1	1 1	1 1	1 1	1 1	1 1	1 1	1 1	1 1	1 1	1 1	1 1	1 1	1 1	1 1	1 1	1 1	1 1	1 1	1 2	1 1	1 1	0 0	2 2	2 2	1 1	2 2	1 1	1 1	1 1	1 1	1 1	0 0	0 0
4	STPO	1	1 1	1 1	1 2	1 2	1 2	1 2	1 2	1 2	1 1	1 1	1 1	1 1	1 1	1 1	1 1	1 1	1 1	1 1	1 1	1 1	1 1	1 1	1 1	1 1	1 1	1 1	1 1	1 1	1 1	1 1	1 1	1 1	1 2	1 1	1 1	2 2	2 2	2 2	1 1	2 2	1 1	1 1	1 1	1 1	1 1	0 0	0 0
5	STPO	1	1 2	2 2	1 2	1 1	1 1	1 1	1 1	1 1	1 2	1 2	1 1	1 1	1 1	1 2	1 2	1 2	1 2	1 2	1 1	1 1	1 1	1 1	1 1	1 1	1 1	1 2	1 2	1 2	1 2	1 1	1 2	1 1	1 2	1 2	0 0	1 2	1 2	1 2	1 1	1 2	1 2	1 1	1 2	1 2	1 1	0 0	0 0
6	STPO	1	1 1	2 2	1 1	1 1	1 1	1 1	1 1	1 1	1 1	1 1	1 1	0 0	0 0	1 1	1 1	1 1	1 1	1 1	1 1	1 1	1 1	1 1	1 1	1 1	0 0	1 1	1 1	1 1	1 1	1 1	1 1	1 1	2 2	1 1	1 1	2 2	2 2	2 2	1 1	2 2	1 1	1 1	1 1	1 1	1 1	0 0	0 0
7	STPO	1	1 1	1 2	2 2	2 2	2 2	2 2	2 2	2 2	1 1	1 1	1 2	1 1	1 1	1 2	1 2	1 1	1 2	1 2	1 1	1 1	1 2	1 1	1 1	1 1	1 1	1 2	1 2	1 2	1 2	1 1	1 2	1 1	1 2	1 2	1 2	1 2	1 2	1 2	1 1	1 2	1 2	1 2	1 2	1 2	1 1	0 0	0 0
8	STPO	1	1 1	2 2	1 1	1 1	1 1	1 1	1 1	1 1	1 1	1 1	1 2	1 1	1 1	1 1	1 1	1 1	1 1	1 1	1 1	1 1	1 1	1 1	1 1	1 1	1 1	1 1	1 1	1 1	1 1	1 1	1 1	1 1	1 2	1 1	1 1	2 2	2 2	2 2	1 2	2 2	1 1	1 1	1 1	1 1	1 2	0 0	0 0
9	STPO	1	1 1	2 2	1 1	1 1	1 1	1 1	1 1	1 1	1 1	1 1	1 1	1 1	1 1	1 1	1 1	1 1	1 1	1 1	1 1	1 1	1 1	1 1	1 1	1 1	1 1	1 1	1 1	1 1	1 1	1 1	1 1	1 1	2 2	1 1	1 1	2 2	2 2	2 2	1 1	2 2	1 1	1 1	1 1	1 1	1 1	0 0	0 0
10	STPO	1	1 1	2 2	1 1	1 1	1 1	1 1	1 1	1 1	1 1	1 1	1 1	1 1	1 1	1 1	1 1	1 1	1 1	1 1	1 1	1 1	1 1	0 0	0 0	1 1	1 1	1 1	1 1	1 1	1 1	1 1	1 1	1 1	2 2	1 1	1 1	2 2	2 2	2 2	1 1	2 2	1 1	1 1	1 1	1 1	1 1	0 0	0 0
11	STPO	1	0 0	1 2	2 2	0 0	0 0	0 0	0 0	2 2	1 1	1 1	0 0	1 1	1 1	1 2	1 2	1 1	1 2	0 0	1 1	1 1	1 2	1 1	1 1	1 1	1 1	1 2	1 2	1 2	0 0	1 1	1 2	0 0	1 1	1 2	1 2	0 0	0 0	1 1	1 2	0 0	1 2	1 2	1 2	1 2	1 1	0 0	0 0
12	STPO	1	0 0	2 2	1 2	1 1	1 1	1 1	1 1	0 0	0 0	0 0	0 0	0 0	0 0	1 2	1 2	1 2	1 2	1 2	1 1	1 1	0 0	0 0	0 0	1 1	0 0	0 0	1 2	1 2	0 0	0 0	0 0	0 0	0 0	1 2	1 2	1 2	1 2	1 2	1 1	1 2	1 2	1 1	1 2	1 2	0 0	0 0	0 0
13	STPO	1	1 2	2 2	2 2	1 2	1 2	1 2	1 2	1 2	1 2	1 2	1 2	1 1	1 1	2 2	2 2	1 2	2 2	2 2	1 1	1 1	1 2	1 1	1 1	1 1	1 1	2 2	2 2	2 2	2 2	1 1	2 2	1 1	1 1	2 2	2 2	1 1	1 1	0 0	0 0	1 1	2 2	1 2	2 2	2 2	1 1	1 1	1 2
14	STPO	1	1 2	1 1	2 2	2 2	2 2	2 2	2 2	2 2	1 1	1 1	1 2	1 1	1 1	1 2	1 2	1 1	1 2	1 2	1 1	1 1	1 2	1 1	1 1	1 1	1 1	1 2	1 2	1 2	1 2	1 1	1 2	1 1	1 1	0 0	1 2	1 2	1 2	1 2	1 1	1 2	1 2	1 2	1 2	1 2	1 1	1 2	1 2
15	STPO	1	1 2	1 2	0 0	1 2	1 2	1 2	1 2	1 2	1 2	1 2	1 1	1 2	1 1	1 2	2 2	1 2	1 2	1 2	1 2	1 2	1 1	1 2	1 2	1 2	1 2	1 2	2 2	1 2	2 2	1 2	2 2	1 2	1 1	0 0	0 0	1 1	1 1	1 1	1 1	1 1	2 2	1 2	2 2	2 2	1 1	1 1	1 1
16	STPO	1	1 2	1 2	2 2	1 2	1 2	1 2	1 2	1 2	1 2	1 2	1 1	1 1	1 1	1 2	1 2	1 2	1 2	1 2	1 1	1 1	1 1	1 1	1 1	1 1	1 1	1 2	1 2	1 2	1 2	1 1	1 2	1 1	1 1	1 2	1 2	1 2	1 2	1 2	1 1	1 2	1 2	1 1	1 2	1 2	1 1	1 2	1 1
17	STPO	1	1 2	2 2	1 2	1 1	1 1	1 1	1 1	1 1	1 2	1 2	1 2	1 1	1 1	1 2	1 2	1 2	1 2	1 2	1 1	1 1	1 1	1 1	1 1	1 1	1 1	1 2	1 2	1 2	1 2	1 1	1 2	1 1	1 1	0 0	0 0	1 2	1 2	1 2	1 2	1 2	1 2	1 1	1 2	1 2	1 2	1 2	1 1
18	STPO	1	1 1	1 1	2 2	2 2	2 2	2 2	2 2	2 2	1 1	1 1	1 1	1 1	1 1	1 1	1 1	1 1	1 1	0 0	1 1	1 1	1 1	1 1	1 1	1 1	1 1	1 1	1 1	1 1	1 1	1 1	1 1	1 1	1 2	0 0	0 0	2 2	2 2	2 2	1 1	2 2	1 1	1 1	1 1	1 1	1 1	2 2	1 1
19	STPO	1	1 1	2 2	0 0	1 2	1 2	1 2	1 2	1 2	1 1	1 1	1 2	1 1	0 0	1 2	1 2	1 1	1 2	1 2	1 1	1 1	1 1	1 1	1 1	1 1	1 1	1 2	1 2	1 2	1 2	1 1	1 2	1 1	1 2	1 2	1 2	0 0	1 2	1 1	1 2	1 2	1 2	1 2	1 2	1 2	1 1	1 2	1 1
20	STPO	1	1 2	2 2	1 2	1 1	1 1	1 1	1 1	1 1	1 2	1 2	1 1	1 2	1 1	1 1	1 2	1 1	1 1	1 1	1 2	1 2	1 1	0 0	0 0	1 2	1 2	1 1	1 2	1 1	1 2	1 2	1 2	1 2	1 2	1 1	1 1	1 2	1 2	1 2	1 1	1 2	1 2	1 2	1 2	1 2	1 1	1 2	1 1
21	STPO	1	2 2	2 2	2 2	1 1	1 1	1 1	1 1	1 1	2 2	2 2	1 1	1 1	1 1	2 2	2 2	2 2	2 2	2 2	1 1	1 1	1 1	0 0	0 0	1 1	1 1	2 2	2 2	2 2	2 2	1 1	2 2	1 1	1 1	0 0	0 0	1 1	1 1	1 1	1 1	1 1	2 2	1 1	2 2	2 2	1 1	1 1	1 1
22	STPO	1	1 2	2 2	2 2	1 2	1 2	1 2	1 2	1 2	1 2	1 2	1 2	0 0	1 1	2 2	2 2	1 2	2 2	2 2	1 1	1 1	1 1	1 1	1 1	1 1	1 1	2 2	2 2	2 2	2 2	1 1	2 2	1 1	1 1	0 0	2 2	1 1	1 1	1 1	1 1	1 1	2 2	1 2	2 2	2 2	1 1	1 1	1 1
23	STPO	1	1 2	2 2	1 2	1 1	1 1	1 1	1 1	1 1	1 2	1 2	1 1	1 1	1 1	1 2	1 2	1 2	1 2	1 2	1 1	1 1	1 1	1 1	1 1	1 1	1 1	1 2	1 2	1 2	1 2	1 1	1 2	1 1	1 2	0 0	0 0	1 2	1 2	1 2	1 1	1 2	1 2	1 1	1 2	1 2	1 1	1 2	1 1
24	STPO	1	1 1	1 1	1 2	1 2	1 2	1 2	1 2	1 2	1 1	1 1	1 1	0 0	0 0	1 1	1 2	1 1	1 1	1 1	1 2	1 2	1 1	1 2	1 2	1 2	0 0	1 1	1 2	1 1	1 2	1 2	1 2	1 2	1 2	1 1	1 1	0 0	0 0	1 2	1 1	1 2	1 2	1 2	1 2	0 0	0 0	1 2	1 1
25	STPO	1	1 1	2 2	1 2	1 2	1 2	1 2	1 2	1 2	1 1	1 1	1 2	1 1	1 1	1 2	1 2	1 1	1 2	1 2	1 1	1 1	1 2	1 1	1 1	1 1	1 1	1 2	1 2	1 2	1 2	1 1	1 2	1 1	1 2	0 0	1 2	1 2	1 2	1 2	1 1	1 2	1 2	1 2	1 2	1 2	1 1	1 2	1 2
26	STPO	1	1 1	2 2	1 2	1 2	1 2	1 2	1 2	1 2	1 1	1 1	1 1	1 1	1 1	1 1	1 1	1 1	1 1	1 1	1 1	1 1	1 1	1 1	1 1	1 1	1 1	1 1	1 1	1 1	1 1	1 1	1 1	1 1	2 2	1 1	1 1	2 2	2 2	2 2	1 1	2 2	1 1	1 1	1 1	1 1	1 1	2 2	1 1
27	STPO	1	1 2	2 2	1 2	1 1	1 1	1 1	1 1	1 1	1 2	1 2	1 1	1 2	1 1	1 1	1 2	1 1	1 1	1 1	1 2	1 2	1 1	1 2	1 2	2 2	1 2	1 1	1 2	1 1	1 2	1 2	1 2	1 2	1 2	1 1	1 1	1 2	1 2	1 2	1 1	1 2	1 2	1 2	1 2	1 2	1 1	1 2	1 1
28	STPO	1	1 1	2 2	1 2	1 2	1 2	1 2	1 2	1 2	1 1	1 1	0 0	1 1	1 1	1 2	1 2	1 1	1 2	1 2	1 1	1 1	1 1	0 0	0 0	0 0	1 1	1 2	1 2	1 2	1 2	1 1	1 2	1 1	1 2	1 2	1 2	1 2	1 2	0 0	0 0	0 0	1 2	1 2	1 2	1 2	1 1	1 2	1 1
29	STPO	1	1 1	1 2	2 2	2 2	2 2	2 2	2 2	2 2	1 1	1 1	1 2	1 1	1 1	1 2	1 2	1 1	0 0	1 2	1 1	1 1	1 2	1 1	1 1	1 1	1 1	1 2	1 2	1 2	1 2	1 1	1 2	1 1	1 1	1 2	1 2	1 2	1 2	1 2	1 1	1 2	1 2	1 2	1 2	1 2	1 1	1 2	1 2
30	STPO	1	1 1	1 1	2 2	2 2	2 2	2 2	2 2	2 2	1 1	1 1	1 1	1 1	1 1	1 1	1 1	1 1	1 1	1 1	1 1	1 1	1 1	1 1	1 1	1 1	1 1	1 1	1 1	1 1	1 1	1 1	1 1	1 1	2 2	1 1	1 1	2 2	2 2	2 2	1 1	0 0	1 1	1 1	1 1	1 1	1 1	2 2	1 1
31	STPO	2	1 1	1 2	2 2	2 2	2 2	2 2	2 2	2 2	1 1	1 1	1 2	1 1	1 1	1 2	1 2	1 1	1 2	1 2	1 1	1 1	1 1	1 1	1 1	1 1	1 1	1 2	1 2	1 2	1 2	1 1	1 2	1 1	1 1	0 0	1 2	0 0	0 0	0 0	0 0	1 2	1 2	1 2	1 2	1 2	1 1	1 2	1 1
32	STPO	2	1 2	2 2	1 2	1 1	1 1	1 1	1 1	1 1	1 2	1 2	1 1	1 2	1 1	1 1	1 2	1 1	1 1	1 1	1 2	1 2	1 1	1 2	1 2	1 2	1 2	1 1	1 2	1 1	1 2	1 2	1 2	1 2	1 2	1 1	1 1	1 2	1 2	1 2	1 1	1 2	1 2	1 2	1 2	1 2	1 1	1 2	1 1
33	STPO	2	1 2	2 2	2 2	1 2	1 2	1 2	1 2	1 2	1 2	1 2	1 2	1 2	0 0	1 2	2 2	1 1	1 2	1 2	1 2	1 2	1 2	1 2	1 2	1 2	0 0	0 0	2 2	1 2	2 2	1 2	2 2	1 2	1 1	1 2	1 2	1 1	1 1	1 1	1 1	1 1	2 2	2 2	2 2	2 2	1 1	1 1	1 2
34	STPO	2	1 1	1 2	2 2	2 2	2 2	2 2	2 2	2 2	1 1	1 1	1 2	1 1	1 1	1 2	1 2	1 1	1 2	1 2	1 1	1 1	1 2	1 1	1 1	1 1	1 1	1 2	1 2	1 2	1 2	1 1	1 2	1 1	1 1	1 2	1 2	0 0	1 2	1 2	1 1	0 0	1 2	1 2	1 2	1 2	1 1	1 2	1 2
35	STPO	2	1 1	1 1	1 2	1 2	1 2	1 2	1 2	1 2	1 1	1 1	1 2	1 1	1 1	1 2	1 2	1 1	1 2	1 2	1 1	1 1	1 2	0 0	0 0	1 1	1 1	1 2	1 2	1 2	1 2	1 1	1 2	1 1	1 2	1 2	1 2	1 2	1 2	1 2	1 1	1 2	1 2	1 2	1 2	0 0	0 0	1 2	1 2
36	STPO	2	1 2	1 2	2 2	1 2	1 2	1 2	1 2	1 2	1 2	1 2	1 2	1 2	1 1	1 2	2 2	1 1	1 2	1 2	1 2	1 2	1 2	1 2	1 2	1 2	1 2	1 2	2 2	1 2	2 2	1 2	2 2	1 2	1 1	0 0	1 2	1 1	1 1	1 1	1 1	1 1	2 2	2 2	2 2	0 0	0 0	1 1	1 2
37	STPO	2	1 1	1 2	2 2	2 2	2 2	2 2	2 2	2 2	1 1	1 1	2 2	1 1	0 0	2 2	2 2	1 1	2 2	2 2	1 1	1 1	2 2	1 1	1 1	1 1	1 1	2 2	2 2	2 2	2 2	1 1	2 2	1 1	1 1	0 0	0 0	1 1	1 1	1 1	1 1	1 1	2 2	2 2	2 2	2 2	1 1	1 1	2 2
38	STPO	2	1 1	1 1	2 2	2 2	2 2	2 2	2 2	2 2	1 1	1 1	1 1	1 2	1 1	1 1	1 2	1 1	1 1	1 1	1 2	1 2	1 1	1 2	1 2	1 2	1 2	1 1	1 2	1 1	1 2	1 2	1 2	1 2	1 1	1 1	1 1	1 2	1 2	1 2	1 1	1 2	1 2	1 2	1 2	1 2	1 1	1 2	1 1
39	STPO	2	1 1	1 2	2 2	2 2	2 2	2 2	2 2	2 2	1 1	1 1	1 2	1 1	1 1	1 1	1 1	1 1	1 1	1 1	1 1	1 1	1 1	1 1	1 1	1 1	1 1	1 1	1 1	1 1	1 1	1 1	1 1	1 1	2 2	0 0	0 0	2 2	2 2	2 2	1 1	2 2	1 1	1 1	1 1	1 1	1 1	2 2	1 1
40	STPO	2	1 1	1 1	2 2	2 2	2 2	2 2	2 2	2 2	1 1	1 1	1 1	1 1	1 1	1 1	1 1	1 1	1 1	1 1	1 1	1 1	1 1	1 1	1 1	1 1	1 1	1 1	1 1	1 1	1 1	1 1	1 1	1 1	1 1	1 1	1 1	2 2	2 2	2 2	1 1	2 2	1 1	1 1	1 1	1 1	1 1	2 2	1 1
41	STPO	2	1 1	1 2	2 2	2 2	2 2	2 2	2 2	2 2	1 1	1 1	1 2	0 0	0 0	1 2	1 2	1 1	1 2	1 2	1 1	1 1	1 1	0 0	0 0	1 1	1 1	1 2	1 2	1 2	1 2	1 1	1 2	1 1	1 1	1 2	1 2	1 2	1 2	1 2	1 1	1 2	1 2	1 2	1 2	1 2	1 1	1 2	1 1
42	STPO	2	1 1	1 1	1 2	1 2	1 2	1 2	1 2	1 2	1 1	1 1	1 1	1 1	1 1	1 1	1 1	1 1	1 1	1 1	1 1	1 1	1 1	1 1	1 1	1 1	1 1	1 1	1 1	1 1	1 1	1 1	1 1	1 1	1 2	0 0	1 1	2 2	2 2	2 2	0 0	2 2	1 1	1 1	1 1	1 1	1 1	2 2	1 1
43	STPO	2	1 1	1 1	2 2	2 2	2 2	2 2	2 2	2 2	1 1	1 1	1 1	1 1	1 1	1 1	1 1	1 1	1 1	1 1	1 1	1 1	1 1	1 1	1 1	1 1	1 1	1 1	1 1	1 1	1 1	1 1	1 1	1 1	1 1	1 1	1 1	2 2	2 2	2 2	1 1	2 2	1 1	1 1	1 1	1 1	1 1	2 2	1 1
44	STPO	2	0 0	0 0	2 2	1 2	1 2	1 2	1 2	0 0	1 2	1 2	1 2	0 0	0 0	1 2	2 2	1 1	1 2	1 2	1 2	1 2	1 2	1 2	1 2	0 0	1 1	0 0	2 2	1 2	2 2	1 2	2 2	1 2	1 1	1 2	1 2	1 1	1 1	1 1	1 1	1 1	2 2	2 2	2 2	2 2	1 1	1 1	0 0
45	STPO	2	1 2	1 2	2 2	1 2	1 2	1 2	1 2	1 2	0 0	0 0	1 1	1 2	1 1	1 1	1 2	1 1	1 1	1 1	1 2	1 2	1 1	0 0	0 0	0 0	0 0	1 1	1 2	1 1	1 2	1 2	1 2	1 2	1 2	0 0	1 1	1 2	1 2	1 2	1 1	1 2	1 2	1 2	1 2	1 2	1 1	1 2	1 1
46	STPO	2	0 0	0 0	0 0	0 0	0 0	0 0	0 0	0 0	0 0	0 0	0 0	0 0	0 0	0 0	0 0	0 0	0 0	0 0	0 0	0 0	0 0	0 0	0 0	0 0	0 0	0 0	0 0	0 0	0 0	0 0	0 0	0 0	0 0	0 0	0 0	0 0	0 0	0 0	0 0	1 2	1 2	0 0	0 0	0 0	0 0	0 0	0 0
47	STPO	2	1 1	1 1	2 2	2 2	2 2	2 2	2 2	2 2	1 1	1 1	1 1	1 1	1 1	1 1	1 1	1 1	1 1	1 1	1 1	1 1	1 1	0 0	0 0	1 1	1 1	1 1	1 1	1 1	1 1	1 1	1 1	1 1	1 1	1 1	1 1	2 2	2 2	2 2	1 1	2 2	1 1	1 1	1 1	1 1	1 1	2 2	1 1
48	STPO	2	1 2	1 2	2 2	1 2	1 2	1 2	1 2	0 0	1 2	0 0	1 1	1 1	1 1	1 2	1 2	1 2	1 2	1 2	1 1	1 1	1 1	1 1	1 1	1 1	1 1	1 2	1 2	1 2	1 2	1 1	1 2	1 1	1 1	1 2	1 2	1 2	1 2	1 2	1 1	1 2	1 2	1 1	1 2	1 2	1 1	1 2	1 1
49	STPO	2	1 1	1 1	2 2	2 2	2 2	2 2	2 2	2 2	1 1	1 1	0 0	1 1	1 1	1 1	1 1	1 1	1 1	0 0	1 1	1 1	1 1	1 1	1 1	1 1	0 0	0 0	0 0	1 1	1 1	1 1	1 1	1 1	1 1	1 1	1 1	0 0	0 0	0 0	0 0	2 2	1 1	1 1	1 1	1 1	1 1	2 2	1 1
50	STPO	2	1 1	1 1	2 2	2 2	2 2	2 2	2 2	2 2	1 1	1 1	1 2	1 1	1 1	1 2	1 2	1 1	1 2	1 2	1 1	1 1	1 2	1 1	1 1	1 1	1 1	1 2	1 2	1 2	1 2	1 1	1 2	1 1	1 1	1 2	1 2	1 2	1 2	1 2	1 1	1 2	1 2	1 2	1 2	1 2	1 1	1 2	1 2
51	STPO	2	0 0	1 2	2 2	2 2	2 2	2 2	2 2	2 2	1 1	0 0	1 1	1 1	1 1	1 1	1 1	1 1	1 1	1 1	1 1	1 1	1 1	1 1	1 1	1 1	1 1	1 1	1 1	1 1	1 1	1 1	1 1	1 1	1 2	0 0	0 0	2 2	2 2	2 2	1 1	2 2	1 1	1 1	1 1	1 1	1 1	0 0	1 1
52	STPO	2	1 2	0 0	2 2	1 2	1 2	1 2	1 2	1 2	1 2	1 2	1 1	1 2	1 1	1 1	1 2	1 1	1 1	1 1	1 2	1 2	1 1	1 2	1 2	0 0	1 2	1 1	1 2	1 1	1 2	1 2	1 2	1 2	1 1	1 1	1 1	1 2	0 0	1 2	1 1	1 2	1 2	1 2	1 2	1 2	1 1	1 2	1 1
53	STPO	2	1 1	1 1	2 2	0 0	0 0	0 0	0 0	2 2	1 1	0 0	0 0	1 1	1 1	1 1	1 1	0 0	0 0	0 0	0 0	0 0	0 0	0 0	0 0	0 0	0 0	0 0	0 0	1 1	1 1	1 1	1 1	1 1	2 2	0 0	0 0	0 0	0 0	0 0	0 0	2 2	1 1	0 0	0 0	0 0	0 0	0 0	0 0
54	STPO	2	1 1	2 2	1 2	0 0	1 2	1 2	1 2	1 2	1 1	1 1	0 0	0 0	1 1	1 1	1 1	1 1	1 1	1 1	1 1	1 1	1 1	1 1	1 1	1 1	1 1	1 1	1 1	1 1	1 1	1 1	1 1	1 1	2 2	0 0	1 1	2 2	2 2	2 2	1 1	2 2	1 1	1 1	1 1	1 1	1 1	2 2	1 1
55	STPO	2	1 2	1 1	2 2	2 2	2 2	2 2	2 2	2 2	1 1	1 1	1 1	1 1	1 1	1 1	1 1	1 1	1 1	1 1	1 1	1 1	1 1	1 1	1 1	1 1	1 1	1 1	1 1	1 1	1 1	1 1	1 1	1 1	1 1	0 0	1 1	2 2	2 2	2 2	1 1	2 2	1 1	1 1	1 1	1 1	1 1	2 2	1 1
56	STPO	2	0 0	0 0	0 0	0 0	0 0	0 0	0 0	0 0	0 0	0 0	0 0	0 0	0 0	1 1	1 1	1 1	1 1	0 0	0 0	0 0	0 0	1 1	1 1	0 0	0 0	1 1	1 1	1 1	1 1	1 1	1 1	1 1	1 2	1 1	1 1	0 0	0 0	0 0	0 0	2 2	1 1	0 0	0 0	0 0	0 0	0 0	0 0
57	STPO	2	1 2	1 2	0 0	0 0	0 0	0 0	0 0	1 2	0 0	0 0	0 0	1 1	1 1	2 2	2 2	0 0	0 0	0 0	0 0	1 1	0 0	1 1	1 1	0 0	1 1	2 2	2 2	2 2	2 2	1 1	2 2	1 1	1 1	2 2	2 2	0 0	0 0	0 0	0 0	0 0	0 0	0 0	0 0	0 0	0 0	0 0	0 0
58	STPO	2	1 1	1 1	1 2	1 2	1 2	1 2	1 2	1 2	1 1	1 1	2 2	1 1	1 1	1 2	1 2	1 1	0 0	1 2	1 1	1 1	1 2	1 1	1 1	1 1	1 1	1 2	1 2	1 2	1 2	1 1	1 2	1 1	1 1	1 2	0 0	1 2	1 2	1 2	1 2	1 2	1 2	1 2	1 2	1 2	1 2	1 2	1 2
59	STPO	2	1 1	1 1	2 2	2 2	2 2	2 2	2 2	2 2	1 1	1 1	1 1	1 1	1 1	1 1	1 1	1 1	1 1	1 1	1 1	1 1	1 1	0 0	0 0	1 1	1 1	1 1	1 1	1 1	1 1	1 1	1 1	1 1	1 1	1 1	1 1	2 2	2 2	2 2	1 1	2 2	1 1	1 1	1 1	1 1	1 1	2 2	1 1
60	STPO	2	1 1	1 1	1 2	1 2	1 2	1 2	1 2	1 2	1 1	1 1	1 1	1 1	1 1	1 1	1 1	1 1	1 1	1 1	1 1	1 1	1 1	1 1	1 1	1 1	1 1	1 1	1 1	1 1	1 1	1 1	1 1	1 1	1 2	0 0	1 1	2 2	2 2	2 2	1 1	2 2	1 1	1 1	1 1	1 1	1 1	2 2	1 1
61	STPO	2	1 1	1 1	2 2	2 2	2 2	2 2	2 2	2 2	1 1	1 1	1 2	1 1	1 1	1 2	1 2	1 1	1 2	1 2	1 1	1 1	1 2	1 1	1 1	1 1	1 1	1 2	1 2	1 2	1 2	1 1	1 2	1 1	1 1	0 0	0 0	1 2	1 2	1 2	1 1	1 2	1 2	1 2	1 2	1 2	1 1	1 2	1 2
62	STPO	2	1 2	1 2	2 2	1 2	1 2	1 2	1 2	1 2	1 2	1 2	0 0	0 0	1 1	2 2	2 2	1 2	2 2	2 2	1 1	1 1	1 2	1 1	1 1	1 1	1 1	2 2	2 2	2 2	2 2	1 1	2 2	1 1	1 1	2 2	2 2	1 1	1 1	0 0	0 0	1 1	2 2	1 2	2 2	2 2	1 1	1 1	1 2
63	STPO	2	1 2	1 2	2 2	1 2	1 2	1 2	1 2	1 2	0 0	1 2	1 1	1 2	1 1	1 1	1 2	1 1	1 1	1 1	1 2	1 2	1 1	0 0	0 0	1 2	0 0	1 1	1 2	1 1	1 2	1 2	1 2	1 2	1 1	1 1	1 1	1 2	1 2	1 2	1 1	1 2	1 2	1 2	1 2	1 2	1 1	1 2	1 1
64	STPO	2	1 2	2 2	2 2	1 2	1 2	1 2	1 2	1 2	1 2	1 2	1 2	1 2	1 1	1 2	2 2	1 1	1 2	1 2	1 2	1 2	1 2	1 2	1 2	0 0	0 0	0 0	0 0	1 2	2 2	1 2	2 2	1 2	1 1	1 2	1 2	1 1	1 1	1 1	1 1	1 1	2 2	2 2	2 2	2 2	1 1	1 1	1 2
65	STPO	2	1 1	1 1	2 2	2 2	2 2	2 2	2 2	0 0	1 1	1 1	1 1	1 1	1 1	1 1	1 1	1 1	1 1	1 1	1 1	1 1	1 1	0 0	0 0	1 1	1 1	1 1	1 1	1 1	1 1	1 1	1 1	1 1	1 1	1 1	1 1	2 2	2 2	2 2	1 1	2 2	1 1	0 0	0 0	0 0	0 0	2 2	1 1
66	STPO	2	1 2	0 0	2 2	1 2	1 2	1 2	1 2	0 0	1 2	1 2	0 0	2 2	1 1	1 1	2 2	1 1	1 1	1 1	2 2	2 2	1 1	2 2	2 2	2 2	2 2	1 1	2 2	1 1	2 2	2 2	2 2	2 2	1 1	1 1	1 1	1 1	1 1	1 1	1 1	1 1	2 2	2 2	2 2	2 2	1 1	0 0	1 1
67	STPO	2	1 1	1 1	2 2	2 2	2 2	2 2	2 2	2 2	1 1	1 1	1 2	1 2	1 1	1 2	2 2	1 1	1 2	1 2	1 2	1 2	1 2	1 2	1 2	0 0	1 2	1 2	2 2	1 2	2 2	1 2	2 2	1 2	1 1	0 0	0 0	1 1	1 1	1 1	1 1	1 1	2 2	2 2	2 2	2 2	1 1	0 0	1 2
68	STPO	2	1 2	1 2	2 2	0 0	1 2	1 2	1 2	1 2	1 2	1 2	1 1	1 1	1 1	1 2	1 2	1 2	1 2	1 2	1 1	1 1	1 1	0 0	0 0	1 1	1 1	1 2	1 2	1 2	1 2	1 1	1 2	1 1	1 1	1 2	1 2	1 2	1 2	1 2	1 1	1 2	1 2	1 1	1 2	1 2	1 1	1 2	1 1
		Base Position	31980356	31989905	32001324	32010419	32010505	32010520	32010539	32010874	32020571	32021264	32030395	32036573	32036722	32045690	32045701	32051909	32052061	32052405	32056804	32056943	32057343	32057354	32057395	32060431	32060528	32060733	32060838	32069815	32069991	32069997	32070003	32070034	32070038	32070209	32070384	32074516	32074803	32074947	32074960	32077185	32080598	32080929	32081001	32081075	32081125	32082718	32083086
		Allele 1	G	T	A	A	C	T	C	T	A	C	C	A	C	T	A	A	C	T	C	G	C	G	T	A	T	C	T	C	G	A	C	A	C	G	T	T	A	AA	9 T's	Affy v2 SNP	Affy v2 SNP	A	G	C	C	A	T
		Allele 2	C	C	G	G	T	C	A	C	G	T	T	C	T	C	G	w/o A	A	G	G	A	T	A	A	G	w/o	T	A	T	A	G	G	G	T	T	A	C	G	A	8 T's	Affy v2 SNP	Affy v2 SNP	G	T	T	T	G	G
[truncated: 815 more columns]

## Sheet: GSCH_IHA
Order	Breed	Pheno(1=control, 2=case)	SCC468-2	SCC468-3	SCC470-1	SCC470-2	SCC435-1&SCC471-1	SCC435-2&SCC472-1	chr15_32100538	SCC581-1	SCC437-1	SCC437-2	SCC437-3	SCC476-1	SCC476-2	SCC476-4	SCC438-1	SCC477-1	SCC477-2	SCC483-1	SCC483-2	SCC590-1	SCC590-2	SCC590-3	SCC590-4	SCC882-1	SCC749-a	SCC749-2	SCC444-a	chr15_32146353&SCC444-1	SCC444-b	SCC444-c	SCC444-d	SCC445-1	SCC520-1&SCC521-1	SCC520-a	SCC520-2	chr15_32166592&SCC518-1	chr15_32175176&SCC873-2	chr15_32175491&SCC596-1	chr15_32182702&SCC511-2&SCC598-1	chr15_32182847&SCC598-2	chr15_32184267	chr15_32188614&SCC599-2	SCC454-1	SCC454-2	SCC454-3	chr15_32200277	chr15_32200775
1	STPO	2	1 1	1 1	1 1	1 1	1 1	1 1	1 1	1 1	0 0	0 0	0 0	1 1	1 1	1 1	1 1	1 1	1 1	1 1	1 1	1 1	1 1	1 1	1 1	1 1	0 0	2 2	1 1	1 2	0 0	0 0	0 0	1 1	1 1	0 0	1 1	1 1	1 2	1 1	1 1	1 1	1 1	1 1	1 1	1 1	1 1	1 1	1 1
2	STPO	2	0 0	0 0	1 1	1 1	0 0	0 0	1 1	1 1	0 0	0 0	0 0	0 0	0 0	0 0	0 0	0 0	0 0	1 1	1 1	1 1	1 1	1 1	1 1	0 0	0 0	0 0	1 1	1 1	0 0	0 0	0 0	0 0	1 1	0 0	0 0	1 1	1 1	1 1	1 1	1 1	1 1	1 1	1 1	1 1	1 1	1 1	1 1
3	STPO	2	1 1	1 1	1 1	1 1	1 1	1 1	1 1	1 1	1 1	1 1	1 1	1 1	1 1	1 1	1 1	1 1	1 1	1 1	1 1	1 1	1 1	1 1	1 1	1 1	0 0	2 2	1 1	1 2	0 0	0 0	0 0	1 1	1 1	0 0	1 1	1 1	1 2	1 1	1 1	1 1	1 1	1 1	1 1	1 1	1 1	1 1	1 1
4	STPO	2	1 2	1 1	1 1	1 1	1 1	1 1	1 1	1 2	1 1	1 1	1 1	1 1	1 1	1 1	1 1	1 1	1 1	1 2	1 1	1 1	1 1	1 1	1 1	1 2	0 0	0 0	1 1	1 1	0 0	0 0	0 0	1 1	1 1	0 0	1 1	1 1	1 1	1 1	1 1	1 1	1 1	1 1	1 1	1 1	1 1	1 1	1 1
5	STPO	2	1 1	1 1	1 1	1 1	1 1	1 1	1 1	1 2	1 1	1 1	1 1	1 1	1 1	1 1	1 1	1 1	1 1	1 1	1 1	1 1	1 1	1 1	1 1	1 2	0 0	1 2	1 1	1 2	0 0	0 0	0 0	1 1	1 1	0 0	1 1	1 1	1 2	1 1	1 1	1 1	1 1	1 1	1 1	1 1	1 1	1 1	1 1
6	STPO	2	1 2	1 1	1 1	1 1	1 1	1 1	1 1	1 2	1 1	1 1	1 1	1 1	1 1	1 1	1 1	1 1	1 1	1 1	1 1	1 1	1 2	1 1	1 2	1 2	0 0	1 1	1 1	1 1	0 0	0 0	0 0	1 1	1 1	0 0	1 1	1 2	1 1	1 2	1 2	1 2	1 2	1 2	1 1	1 2	1 2	1 2	1 1
7	STPO	2	0 0	1 1	1 1	1 1	1 1	1 1	1 1	0 0	1 1	1 1	1 1	1 1	1 1	1 1	1 1	1 1	1 1	1 1	1 1	1 1	1 2	1 1	1 2	1 2	0 0	0 0	1 1	1 1	0 0	0 0	0 0	1 1	1 1	0 0	1 1	1 2	1 1	1 2	1 2	1 2	1 2	1 2	1 1	1 2	1 2	1 2	1 1
8	STPO	2	1 2	1 1	0 0	1 1	1 1	1 1	1 1	1 1	1 1	1 1	1 1	1 1	1 1	1 1	1 1	1 1	1 1	1 1	1 2	1 1	1 1	1 1	1 1	1 2	0 0	0 0	1 1	0 0	0 0	0 0	0 0	1 1	1 1	0 0	1 1	1 1	1 2	1 1	1 1	1 1	1 1	1 1	1 1	1 1	1 1	1 1	1 1
9	STPO	2	1 2	1 1	1 1	1 1	1 1	1 1	1 1	1 2	1 1	1 1	1 1	1 1	1 1	1 1	1 1	1 1	1 1	1 1	1 2	1 1	1 1	1 1	1 1	2 2	0 0	1 1	1 1	1 1	0 0	0 0	0 0	1 1	1 1	0 0	1 1	1 1	1 1	1 1	1 1	1 1	1 1	1 1	1 1	1 1	1 1	1 1	1 1
10	STPO	2	2 2	1 1	1 1	1 1	1 1	1 1	1 1	1 1	1 1	1 1	1 1	1 1	1 1	1 1	1 1	1 1	1 1	1 1	1 2	1 1	1 2	1 1	1 2	1 2	0 0	0 0	1 1	1 1	0 0	0 0	0 0	1 1	1 1	0 0	1 1	1 2	1 1	1 2	1 2	1 2	1 2	1 2	1 1	1 2	1 2	1 2	1 1
11	STPO	2	1 1	1 1	1 1	1 1	1 1	1 1	1 1	2 2	1 1	1 1	1 1	1 1	1 1	1 1	1 1	1 1	1 1	1 1	1 1	1 1	1 1	1 1	1 1	2 2	0 0	0 0	1 1	1 1	0 0	0 0	0 0	1 1	1 1	0 0	1 1	1 1	1 1	1 1	1 1	1 1	1 1	1 1	1 1	1 1	1 1	1 1	1 1
12	STPO	2	1 1	1 1	1 1	1 1	1 1	1 1	1 1	2 2	1 1	1 1	1 1	1 1	1 1	1 1	1 1	1 1	1 1	1 1	1 1	1 1	1 1	1 1	1 1	2 2	0 0	0 0	1 1	1 1	0 0	0 0	0 0	1 1	1 1	0 0	1 1	1 1	1 1	1 1	1 1	1 1	1 1	1 1	1 1	1 1	1 1	1 1	1 1
13	STPO	2	1 1	1 1	1 1	1 1	1 1	1 1	1 1	1 2	1 1	1 1	1 1	1 1	1 1	1 1	1 1	1 2	1 1	1 1	1 1	1 1	1 1	1 1	1 1	1 2	0 0	0 0	1 2	1 1	0 0	0 0	0 0	1 2	1 1	0 0	1 1	1 2	1 1	1 2	1 2	1 1	1 1	1 2	1 1	1 2	1 2	1 2	1 1
14	STPO	2	1 1	1 1	1 1	1 1	1 1	1 1	1 1	1 2	1 1	1 1	1 1	1 1	1 1	1 1	1 1	1 1	1 1	1 1	1 1	1 1	1 1	1 1	1 1	1 2	0 0	0 0	1 1	1 2	0 0	0 0	0 0	1 1	1 1	0 0	1 1	1 1	1 2	1 1	1 1	1 1	1 1	1 1	1 1	1 1	1 1	1 1	1 1
15	STPO	2	1 1	1 1	1 1	1 1	1 1	1 1	1 1	2 2	1 1	1 1	1 1	1 1	1 1	1 1	1 1	1 1	1 1	1 1	1 1	1 1	1 1	1 1	1 1	2 2	0 0	0 0	1 1	0 0	0 0	0 0	0 0	1 1	1 1	0 0	1 1	1 1	1 1	1 1	1 1	1 1	1 1	1 1	1 1	1 1	1 1	1 1	1 1
16	STPO	2	1 2	1 1	0 0	0 0	1 1	1 1	1 1	1 2	1 1	1 1	1 1	1 1	1 1	1 1	1 1	1 1	1 1	0 0	0 0	1 1	1 2	1 1	1 2	1 2	0 0	0 0	1 1	1 1	0 0	0 0	0 0	1 1	1 1	0 0	1 1	1 2	1 1	1 2	1 2	1 2	1 2	1 2	1 1	1 2	1 2	1 2	1 1
17	STPO	2	1 1	1 1	0 0	1 1	1 1	1 1	1 1	1 2	1 1	1 1	1 1	1 1	1 1	1 1	1 1	1 1	1 1	1 1	1 1	1 1	1 1	1 1	1 1	1 2	0 0	0 0	1 1	1 1	0 0	0 0	0 0	1 1	1 1	0 0	1 1	1 1	1 1	1 1	1 1	1 1	1 1	1 1	1 1	1 1	1 1	1 1	1 1
18	STPO	2	0 0	0 0	0 0	0 0	0 0	0 0	1 1	0 0	0 0	0 0	0 0	0 0	0 0	0 0	n/a	0 0	0 0	0 0	0 0	0 0	0 0	0 0	0 0	0 0	0 0	0 0	0 0	0 0	0 0	0 0	0 0	0 0	0 0	0 0	0 0	1 1	1 1	1 1	1 1	1 1	1 1	1 1	n/a	n/a	n/a	1 1	1 1
19	STPO	2	1 1	1 1	0 0	1 1	1 1	1 1	1 1	2 2	0 0	1 1	1 1	1 1	1 1	1 1	1 1	1 1	1 1	1 1	1 1	1 1	1 1	1 1	1 1	2 2	0 0	0 0	1 1	1 1	0 0	0 0	0 0	1 1	1 1	0 0	1 1	1 1	1 1	1 1	1 1	1 1	1 1	1 1	1 1	1 1	1 1	1 1	1 1
20	STPO	2	1 2	1 2	1 2	1 1	1 2	1 2	1 1	1 2	1 2	1 2	1 2	1 2	1 2	1 2	1 2	1 1	1 2	1 1	1 1	1 2	1 1	1 2	1 1	1 2	0 0	0 0	1 1	0 0	0 0	0 0	0 0	1 1	1 1	0 0	1 2	1 2	1 1	1 1	1 1	1 1	1 1	1 1	0 0	0 0	1 1	1 2	1 1
21	STPO	2	1 1	1 1	1 1	1 1	1 1	1 1	1 1	2 2	1 1	1 1	1 1	1 1	1 1	1 1	1 1	1 1	1 1	1 1	1 1	1 1	1 1	1 1	1 1	0 0	0 0	0 0	1 1	0 0	0 0	0 0	0 0	1 1	1 1	0 0	1 1	1 1	1 1	1 1	1 1	1 1	1 1	1 1	1 1	1 1	1 1	1 1	1 1
22	STPO	2	1 2	1 1	1 1	1 1	1 1	1 1	1 1	1 2	1 1	1 1	1 1	1 1	1 1	1 1	1 1	1 1	1 1	1 1	1 2	1 1	1 1	1 1	1 1	2 2	0 0	0 0	1 1	1 1	0 0	0 0	0 0	1 1	1 1	0 0	1 1	1 1	1 1	1 1	1 1	1 1	1 1	1 1	1 1	1 1	1 1	1 1	1 1
23	STPO	2	1 1	1 1	1 1	1 1	1 1	1 1	1 1	1 2	1 1	1 1	1 1	1 1	1 1	1 1	1 1	1 1	1 1	1 1	1 1	1 1	1 1	1 1	1 1	1 2	0 0	0 0	1 1	1 1	0 0	0 0	0 0	0 0	1 1	0 0	1 1	1 1	1 1	1 1	1 1	1 1	1 1	1 1	1 1	1 1	1 1	1 1	1 1
24	STPO	2	1 1	1 1	1 1	1 1	1 1	1 1	1 1	0 0	1 1	1 1	1 1	1 1	1 1	1 1	1 1	1 1	1 1	1 1	1 1	1 1	1 1	1 1	1 1	2 2	0 0	0 0	1 1	1 1	0 0	0 0	0 0	0 0	1 1	0 0	1 1	1 1	1 1	1 1	1 1	1 1	1 1	1 1	1 1	1 1	1 1	1 1	1 1
25	STPO	2	1 1	1 1	1 1	1 1	1 1	1 1	1 1	1 2	1 1	1 1	1 1	1 1	1 1	1 1	1 1	1 1	1 1	1 2	1 1	1 1	1 1	1 1	1 1	1 2	0 0	0 0	1 1	1 1	0 0	0 0	0 0	1 1	1 1	0 0	1 1	1 2	1 1	1 2	1 2	1 2	1 1	1 2	1 1	1 1	1 2	1 1	1 2
26	STPO	2	0 0	0 0	1 1	1 1	0 0	0 0	0 0	0 0	0 0	0 0	0 0	0 0	0 0	0 0	1 1	0 0	0 0	1 1	0 0	0 0	1 1	1 1	1 1	0 0	0 0	0 0	0 0	0 0	0 0	0 0	0 0	0 0	0 0	0 0	0 0	1 1	1 2	1 1	1 1	1 1	1 1	1 1	0 0	1 1	0 0	1 1	1 1
27	STPO	2	0 0	1 2	1 2	1 1	0 0	0 0	0 0	0 0	1 2	1 2	1 2	0 0	0 0	0 0	1 2	0 0	0 0	1 1	1 2	0 0	1 1	1 2	1 1	0 0	0 0	0 0	0 0	0 0	0 0	0 0	0 0	0 0	0 0	0 0	0 0	0 0	0 0	1 1	0 0	1 1	0 0	1 1	1 2	1 2	1 2	1 2	0 0
28	STPO	2	1 2	1 1	1 1	1 2	1 1	1 1	1 1	1 1	1 1	1 1	1 1	1 1	1 1	1 1	1 1	1 1	1 1	1 1	1 2	1 1	1 2	1 1	1 2	1 2	0 0	0 0	1 1	1 1	0 0	0 0	0 0	1 1	1 2	0 0	1 1	1 2	1 1	1 2	1 2	1 2	1 1	1 2	1 1	1 2	1 2	1 2	1 1
29	STPO	2	1 1	1 1	1 1	1 1	1 1	1 1	1 1	2 2	1 1	1 1	1 1	1 1	1 1	1 1	1 1	1 1	1 1	1 1	1 1	1 1	1 1	1 1	1 1	2 2	0 0	0 0	1 1	1 1	0 0	0 0	0 0	1 1	1 1	0 0	1 1	1 1	1 1	1 1	1 1	1 1	1 1	1 1	1 1	1 1	1 1	1 1	1 1
30	STPO	2	1 1	1 1	1 1	1 1	1 1	1 1	1 1	1 2	1 1	1 1	1 1	1 1	1 1	1 1	1 1	1 1	1 1	1 1	1 1	1 1	1 1	1 1	1 1	1 2	0 0	0 0	1 1	1 2	0 0	0 0	0 0	1 1	1 1	0 0	1 1	1 1	1 2	1 1	1 1	1 1	1 1	1 1	1 1	1 1	1 1	1 1	1 1
31	STPO	2	1 2	1 1	1 1	1 1	1 1	1 1	1 1	1 2	0 0	0 0	1 1	1 1	1 1	1 1	1 1	1 1	1 1	1 1	1 2	1 1	1 1	1 1	1 1	2 2	0 0	0 0	1 1	1 1	0 0	0 0	0 0	1 1	1 1	0 0	1 1	1 1	1 1	1 1	1 1	1 1	1 1	1 1	1 1	1 1	1 1	1 1	1 1
32	STPO	2	2 2	1 2	1 2	1 1	1 2	1 2	1 1	1 1	1 2	1 2	1 2	1 2	1 2	1 2	1 2	1 1	1 2	1 1	1 2	1 2	1 1	1 2	1 1	1 2	0 0	0 0	1 1	1 1	0 0	0 0	0 0	1 1	1 1	0 0	1 2	1 2	1 1	1 1	1 1	1 1	1 1	1 1	1 2	1 2	1 1	0 0	1 1
33	STPO	2	1 1	1 1	1 1	1 1	1 1	1 1	1 1	2 2	1 1	1 1	1 1	1 1	1 1	1 1	1 1	1 1	1 1	1 1	1 1	1 1	1 1	1 1	1 1	2 2	0 0	0 0	1 1	1 1	0 0	0 0	0 0	1 1	1 1	0 0	1 1	1 1	1 1	1 1	1 1	1 1	1 1	1 1	1 1	1 1	1 1	0 0	1 1
34	STPO	2	1 2	1 1	1 1	1 1	1 1	1 1	1 1	1 2	1 1	1 1	1 1	1 1	1 1	1 1	1 1	1 1	1 1	1 1	1 1	1 1	1 2	1 1	1 2	0 0	0 0	0 0	1 1	1 1	0 0	0 0	0 0	1 1	1 1	0 0	1 1	1 2	1 1	1 2	1 2	1 2	1 2	1 2	1 1	1 2	1 2	0 0	1 1
35	STPO	2	1 1	0 0	1 1	1 1	1 1	1 1	1 1	2 2	1 1	1 1	1 1	1 1	1 1	1 1	1 1	1 1	1 1	1 1	1 1	1 1	1 1	1 1	0 0	2 2	0 0	0 0	1 1	1 1	0 0	0 0	0 0	1 1	1 1	0 0	1 1	1 1	1 1	1 1	1 1	1 1	1 1	1 1	1 1	0 0	1 1	0 0	1 1
36	STPO	2	1 1	0 0	0 0	1 1	1 1	1 1	1 1	2 2	1 1	1 1	1 1	1 1	1 1	1 1	1 1	1 1	1 1	1 1	1 1	1 1	1 1	1 1	0 0	2 2	0 0	0 0	1 1	1 1	0 0	0 0	0 0	1 1	1 1	0 0	1 1	1 1	1 1	1 1	1 1	1 1	1 1	1 1	1 1	1 1	1 1	0 0	1 1
37	STPO	2	1 2	1 1	1 1	1 1	1 1	1 1	1 1	1 2	1 1	1 1	1 1	1 1	1 1	1 1	1 1	1 1	1 1	1 1	1 2	0 0	0 0	1 1	1 1	2 2	0 0	0 0	1 1	1 1	0 0	0 0	0 0	1 1	1 1	0 0	1 1	1 1	1 1	1 1	1 1	1 1	1 1	1 1	1 1	1 1	1 1	0 0	1 1
38	STPO	2	1 2	1 2	1 2	1 1	1 2	1 2	1 1	1 2	1 2	1 2	1 2	1 2	1 2	1 2	1 2	1 1	1 2	1 1	1 1	1 2	1 1	1 2	1 1	1 2	0 0	0 0	1 1	1 1	0 0	0 0	0 0	1 1	1 1	0 0	1 2	1 2	1 1	1 1	1 1	1 1	1 1	1 1	1 2	1 2	1 1	0 0	1 1
1	GSCH	2	0 0	1 1	1 1	1 1	1 1	1 1	1 1	1 1	1 1	1 1	1 1	1 1	1 1	1 1	0 0	1 1	1 1	1 1	1 1	1 1	1 1	1 1	1 1	1 1	1 1	1 1	1 1	1 1	1 1	1 1	1 1	1 1	1 1	1 1	1 1	2 2	1 1	2 2	2 2	2 2	1 1	2 2	1 1	2 2	2 2	1 1	1 1
2	GSCH	2	0 0	1 1	1 1	1 1	1 1	1 1	1 1	0 0	1 1	1 1	1 1	1 1	1 1	1 1	1 1	1 1	1 1	1 2	1 1	1 1	1 1	1 1	1 1	1 2	1 1	1 1	1 1	1 1	1 1	1 1	1 1	1 1	1 1	1 1	1 1	1 2	1 1	1 2	1 2	1 2	1 1	1 2	1 1	1 2	1 1	1 1	1 1
3	GSCH	2	1 2	0 0	1 1	1 1	1 1	1 1	1 1	0 0	1 1	1 1	1 1	1 1	1 1	1 1	0 0	1 1	1 1	1 2	1 1	1 1	1 1	1 1	1 1	1 2	1 1	1 1	1 1	1 1	1 1	1 1	1 1	0 0	1 1	1 1	1 1	1 2	1 1	1 2	1 2	1 2	1 1	1 2	1 1	1 2	1 1	1 1	1 1
4	GSCH	2	0 0	0 0	1 1	1 1	1 1	1 1	1 1	1 1	1 1	1 1	1 1	1 1	1 1	1 1	0 0	1 1	1 1	1 2	1 1	1 1	1 1	1 1	1 1	1 1	1 1	1 1	1 1	1 1	1 1	1 1	1 1	1 1	1 1	1 1	1 1	2 2	1 1	2 2	2 2	2 2	1 1	2 2	1 1	2 2	1 2	1 1	1 1
5	GSCH	2	0 0	0 0	1 1	1 1	1 1	1 1	1 1	0 0	1 1	1 1	1 1	0 0	0 0	0 0	0 0	1 1	1 1	1 1	1 1	1 1	1 1	1 1	1 1	1 1	1 1	1 1	1 1	1 1	1 1	1 1	1 1	1 1	1 1	1 1	1 1	2 2	1 1	2 2	2 2	2 2	1 1	2 2	1 1	2 2	2 2	1 1	1 1
6	GSCH	2	0 0	0 0	1 1	1 1	1 1	1 1	1 1	0 0	1 1	1 1	1 1	1 2	1 2	1 2	0 0	1 1	1 1	1 2	1 1	1 1	1 1	1 1	1 1	0 0	0 0	0 0	1 1	1 1	1 1	1 1	1 1	1 1	1 1	1 1	1 1	2 2	1 1	2 2	2 2	2 2	1 1	2 2	1 1	2 2	1 2	1 1	1 1
7	GSCH	2	0 0	0 0	1 1	1 1	1 1	1 1	1 1	1 1	1 1	1 1	1 1	0 0	0 0	0 0	1 1	1 2	1 1	1 2	1 1	1 1	1 1	1 1	1 1	1 1	1 2	0 0	1 2	1 1	1 2	1 2	1 2	1 2	1 1	1 1	1 1	2 2	1 1	2 2	2 2	1 2	1 1	2 2	1 1	2 2	1 2	1 2	1 1
8	GSCH	2	0 0	0 0	1 1	1 1	1 1	1 1	1 1	1 1	1 1	1 1	1 1	1 1	1 1	1 1	0 0	1 2	1 1	1 1	1 1	1 1	1 1	1 1	1 1	1 1	1 2	1 1	1 2	1 1	1 2	1 2	1 2	1 2	1 1	1 1	1 1	2 2	1 1	2 2	2 2	1 2	1 1	2 2	1 1	2 2	2 2	1 2	1 1
9	GSCH	2	0 0	0 0	0 0	0 0	1 1	0 0	1 1	0 0	1 1	1 1	1 1	1 1	1 1	1 1	0 0	1 1	1 1	0 0	0 0	1 1	1 1	1 1	1 1	2 2	1 1	1 1	1 1	1 1	0 0	0 0	0 0	0 0	0 0	1 1	0 0	1 1	1 1	1 1	1 1	1 1	1 1	1 1	1 1	1 1	1 1	1 1	1 1
10	GSCH	2	1 2	0 0	1 1	1 1	1 1	1 1	1 1	1 1	1 1	1 1	1 1	1 1	1 1	1 1	0 0	1 1	1 1	1 2	1 1	1 1	1 1	1 1	1 1	1 1	1 1	1 1	1 1	1 1	1 1	1 1	1 1	1 1	1 1	1 1	1 1	2 2	1 1	2 2	2 2	2 2	1 1	2 2	1 1	2 2	1 2	1 1	1 1
11	GSCH	2	0 0	0 0	1 1	1 1	1 1	1 1	1 1	1 1	1 1	1 1	1 1	1 1	1 1	1 1	1 1	1 1	1 1	1 2	1 1	1 1	1 1	1 1	1 1	1 1	1 1	1 1	1 1	1 1	1 1	1 1	1 1	1 1	1 1	1 1	1 1	2 2	1 1	2 2	2 2	2 2	1 1	2 2	0 0	2 2	1 2	1 1	1 1
12	GSCH	2	1 1	1 1	1 1	1 1	1 1	1 1	1 1	1 2	1 1	1 1	1 1	1 1	1 1	1 1	1 1	1 1	1 1	1 1	1 1	1 1	1 1	1 1	1 1	1 2	1 1	1 1	1 1	1 1	1 1	1 1	1 1	1 1	1 1	1 1	1 1	1 2	1 1	1 2	1 2	1 2	1 1	1 2	1 1	1 2	1 2	1 1	1 1
13	GSCH	2	1 1	1 1	1 1	1 1	1 1	1 1	1 1	0 0	1 1	1 1	1 1	1 1	0 0	1 1	1 1	1 1	1 1	1 1	1 1	1 1	1 1	1 1	1 1	1 2	1 1	1 1	1 1	1 1	1 1	1 1	1 1	1 1	1 1	1 1	1 1	1 2	1 1	1 2	1 2	1 2	1 1	1 2	1 1	1 2	1 2	1 1	1 1
14	GSCH	2	1 2	1 1	1 1	1 1	1 1	1 1	1 1	1 1	1 1	1 1	1 1	1 1	1 1	0 0	1 1	1 1	1 1	1 2	1 1	1 1	1 1	1 1	1 1	1 1	1 1	1 1	1 1	1 1	1 1	1 1	1 1	1 1	1 1	1 1	1 1	1 2	1 1	1 2	1 2	1 2	1 1	1 2	1 1	0 0	1 1	1 1	1 1
15	GSCH	2	1 1	1 1	1 1	1 1	1 1	1 1	1 1	1 1	1 1	1 1	1 1	1 1	1 1	1 1	1 1	1 1	1 1	1 1	1 1	1 1	1 1	1 1	1 1	1 1	1 1	1 1	1 1	1 1	1 1	1 1	1 1	1 1	1 1	1 1	1 1	2 2	1 1	0 0	2 2	0 0	1 1	0 0	0 0	2 2	2 2	0 0	1 1
16	GSCH	2	0 0	0 0	1 1	1 1	1 1	1 1	1 1	0 0	1 1	1 1	1 1	1 1	1 1	1 1	1 1	1 2	1 1	1 1	1 1	1 1	1 1	1 1	1 1	1 1	1 2	1 1	1 2	1 1	1 2	1 2	1 2	1 2	0 0	1 1	1 1	2 2	1 1	0 0	2 2	0 0	1 1	0 0	0 0	2 2	2 2	0 0	1 1
17	GSCH	2	0 0	0 0	1 1	1 1	0 0	0 0	1 1	0 0	1 1	1 1	1 1	1 1	1 1	1 1	1 1	1 1	1 1	1 1	1 1	1 1	1 1	1 1	1 1	2 2	1 1	1 1	1 1	1 1	0 0	0 0	0 0	1 1	1 1	1 1	1 1	1 1	1 1	0 0	1 1	0 0	0 0	0 0	1 1	1 1	1 1	0 0	1 1
18	GSCH	2	0 0	0 0	0 0	1 1	0 0	0 0	1 1	0 0	1 1	1 1	1 1	1 1	1 1	1 1	1 1	1 2	1 1	1 1	1 1	1 1	1 1	1 1	1 1	1 1	1 2	1 1	1 2	1 1	1 2	1 2	1 2	1 2	1 1	1 1	1 1	2 2	1 1	0 0	2 2	0 0	1 1	0 0	1 1	2 2	2 2	0 0	1 1
19	GSCH	2	1 1	1 1	1 1	1 1	1 1	1 1	1 1	1 2	1 1	1 1	1 1	1 1	1 1	1 1	1 1	1 1	1 1	1 1	1 1	1 1	1 1	1 1	1 1	1 2	1 1	1 1	1 1	1 1	1 1	1 1	1 1	1 1	1 1	0 0	1 1	1 2	1 1	0 0	1 2	0 0	1 1	0 0	1 1	1 2	1 2	0 0	1 1
20	GSCH	2	1 2	1 1	1 1	1 1	1 1	1 1	1 1	1 1	1 1	1 1	1 1	1 1	1 1	1 1	1 1	1 1	1 1	1 2	1 1	1 1	1 1	1 1	1 1	1 1	1 1	1 1	1 1	1 1	1 1	1 1	1 1	1 1	1 1	1 1	1 1	2 2	1 1	0 0	2 2	0 0	1 1	0 0	1 1	2 2	1 2	0 0	1 1
21	GSCH	2	0 0	1 1	1 1	1 1	1 1	1 1	0 0	1 1	1 1	1 1	1 1	1 1	1 1	1 1	1 1	1 1	1 1	1 1	1 1	1 1	1 1	1 1	1 1	1 1	1 1	1 1	1 1	1 1	1 1	1 1	1 1	1 1	1 1	1 1	1 1	0 0	0 0	0 0	0 0	0 0	0 0	0 0	1 1	2 2	2 2	0 0	0 0
22	GSCH	2	1 1	1 1	1 1	1 1	1 1	1 1	0 0	1 2	1 1	1 1	1 1	1 1	1 1	1 1	0 0	1 1	1 1	1 1	1 1	1 1	1 1	1 1	1 1	1 2	1 1	1 1	1 1	1 1	1 1	1 1	1 1	1 1	1 1	1 1	1 1	0 0	0 0	0 0	0 0	0 0	0 0	0 0	0 0	0 0	0 0	0 0	0 0
23	GSCH	2	1 2	1 1	1 1	1 1	1 1	1 1	0 0	1 1	1 1	1 1	1 1	1 1	1 1	1 1	0 0	1 1	1 1	1 2	1 1	1 1	1 1	1 1	0 0	1 1	1 1	1 1	1 1	1 1	1 1	1 1	1 1	1 1	1 1	1 1	1 1	0 0	0 0	0 0	0 0	0 0	0 0	0 0	0 0	0 0	0 0	0 0	0 0
24	GSCH	2	1 2	1 1	0 0	1 1	1 1	1 1	0 0	1 1	1 1	1 1	1 1	1 2	1 2	1 2	0 0	1 1	1 1	1 2	1 1	1 1	1 1	1 1	1 1	1 1	1 1	1 1	1 1	1 1	1 1	1 1	1 1	1 1	1 1	1 1	1 1	0 0	0 0	0 0	0 0	0 0	0 0	0 0	0 0	0 0	0 0	0 0	0 0
25	GSCH	2	1 1	1 1	1 1	1 1	1 1	1 1	0 0	1 2	1 1	1 1	1 1	1 1	1 1	1 1	0 0	1 2	1 1	1 1	1 1	1 1	1 1	1 1	1 1	1 2	1 2	1 1	1 2	1 1	1 2	1 2	1 2	1 2	1 1	1 1	1 1	0 0	0 0	0 0	0 0	0 0	0 0	0 0	0 0	0 0	0 0	0 0	0 0
26	GSCH	2	2 2	0 0	1 1	1 1	1 1	1 1	0 0	0 0	1 1	1 1	1 1	1 1	1 1	1 1	0 0	1 1	1 1	2 2	1 1	1 1	1 1	1 1	1 1	1 1	1 1	1 1	1 1	1 1	1 1	1 1	1 1	1 1	1 1	1 1	1 1	0 0	0 0	0 0	0 0	0 0	0 0	0 0	0 0	0 0	0 0	0 0	0 0
27	GSCH	2	2 2	1 1	1 1	1 1	1 1	1 1	0 0	1 1	1 1	1 1	1 1	1 2	1 2	1 2	0 0	1 1	1 1	2 2	1 1	1 1	1 1	0 0	0 0	1 1	1 1	1 1	1 1	1 1	1 1	1 1	1 1	1 1	1 1	1 1	1 1	0 0	0 0	0 0	0 0	0 0	0 0	0 0	0 0	0 0	0 0	0 0	0 0
28	GSCH	2	1 2	1 1	1 1	1 1	1 1	1 1	0 0	1 1	1 1	1 1	1 1	1 1	1 1	1 1	0 0	0 0	0 0	1 2	1 1	0 0	0 0	0 0	0 0	1 1	1 2	1 1	1 2	1 1	1 2	1 2	1 2	1 2	1 1	1 1	1 1	0 0	0 0	0 0	0 0	0 0	0 0	0 0	0 0	0 0	0 0	0 0	0 0
			1	2	3	4	5	6	7	8	9	10	11	12	13	14	15	16	17	18	19	20	21	22	23	24	25	26	27	28	29	30	31	32	33	34	35	36	37	38	39	40	41	42	43	44	45	46	47
		Base Position	32088047	32088311	32094759	32094895	32097321	32098225	32100538	32101133	32109985	32110127	32110227	32111228	32111332	32111985	32117911	32118716	32118806	32125606	32125719	32129139	32129140	32129499	32129551	32132534	32144003	32144238	32146146	32146353	32146590	32146698	32146793	32152052	32160940	32161351	32161809	32166592	32175176	32175491	32182702	32182847	32184267	32188614	32194046	32194429	32194505	32200277	32200775
		Allele 1	A	T	G	C	T	C	Affy v2 SNP	C	C	G	G	C	T	C	T	C	A	G	A	C	G	G	C	7Cs	0	7Ts	w/o	T	T	A	A	C	w/o	C	GTA	T	A	T	A	A	Affy v2 SNP	C	A	G	C	Affy v2 SNP	Affy v2 SNP
		Allele 2	G	C	A	T	C	G	Affy v2 SNP	T	A	A	A	T	A	G	C	T	G	A	T	T	A	A	T	8Cs	0	5Ts	w/	C	G	C	G	T	w/	T	w/o	C	T	G	G	G	Affy v2 SNP	G	G	C	G	Affy v2 SNP	Affy v2 SNP
[truncated: 489 more columns]

## Sheet: BRID_IHA
Order	Breed	Pheno(1=control, 2=case)	SCC468-2	SCC468-3	SCC469-1	SCC469-2&SCC474-1	SCC881-1	SCC434-1	SCC470-1	SCC470-2	SCC435-1&SCC471-1	SCC435-2&SCC472-1	SCC472-2	SCC472-3	SCC581-1	SCC582-1	SCC582-2	SCC436-1	SCC473-1	SCC437-1	SCC437-2	SCC437-3	SCC476-1	SCC476-2	SCC476-4	SCC438-1	SCC477-1	SCC477-2	SCC480-1&SCC481-1	SCC483-1	SCC483-2	SCC590-1	SCC590-2	SCC590-3	SCC590-4	SCC589-1	SCC882-1	SCC442-1	SCC442-2	SCC488-1	SCC488-2	SCC749-1	SCC749-2	SCC444-a	chr15_32146353&SCC444-1	SCC445-1	SCC522-1	SCC523-1	SCC523-2
1	STPO	2	1 1	1 1	1 1	1 1	1 1	1 1	1 1	1 1	1 1	1 1	1 1	1 1	1 1	1 1	1 1	1 1	1 1	0 0	0 0	0 0	1 1	1 1	1 1	1 1	1 1	1 1	1 1	1 1	1 1	1 1	1 1	1 1	1 1	1 1	1 1	1 1	1 1	1 1	2 2	2 2	2 2	1 1	1 2	1 1	1 1	1 1	1 1
2	STPO	2	0 0	0 0	0 0	0 0	0 0	0 0	1 1	1 1	0 0	0 0	0 0	1 1	1 1	0 0	0 0	1 1	1 1	0 0	0 0	0 0	0 0	0 0	0 0	0 0	0 0	0 0	1 1	1 1	1 1	1 1	1 1	1 1	1 1	0 0	0 0	1 1	1 1	0 0	0 0	0 0	0 0	1 1	1 1	0 0	0 0	0 0	0 0
3	STPO	2	1 1	1 1	1 1	1 1	1 1	1 1	1 1	1 1	1 1	1 1	1 1	1 1	1 1	1 1	1 1	1 1	1 1	1 1	1 1	1 1	1 1	1 1	1 1	1 1	1 1	1 1	1 1	1 1	1 1	1 1	1 1	1 1	1 1	1 1	1 1	1 1	1 1	1 1	2 2	2 2	2 2	1 1	1 2	1 1	1 1	1 1	1 1
4	STPO	2	1 2	1 1	1 1	1 1	0 0	1 1	1 1	1 1	1 1	1 1	1 1	1 1	1 2	0 0	0 0	1 1	1 1	1 1	1 1	1 1	1 1	1 1	1 1	1 1	1 1	1 1	1 1	1 2	1 1	1 1	1 1	1 1	1 1	1 1	1 2	1 1	1 1	1 1	1 1	0 0	0 0	1 1	1 1	1 1	1 1	1 1	1 1
5	STPO	2	1 1	1 1	1 1	1 1	1 1	1 1	1 1	1 1	1 1	1 1	1 1	1 1	1 2	1 1	1 1	1 1	1 1	1 1	1 1	1 1	1 1	1 1	1 1	1 1	1 1	1 1	1 1	1 1	1 1	1 1	1 1	1 1	1 1	1 1	1 2	1 1	1 1	1 1	1 2	1 2	1 2	1 1	1 2	1 1	1 1	1 1	1 1
6	STPO	2	1 2	1 1	1 1	1 1	1 1	0 0	1 1	1 1	1 1	1 1	1 1	1 1	1 2	1 1	1 1	1 1	1 1	1 1	1 1	1 1	1 1	1 1	1 1	1 1	1 1	1 1	1 1	1 1	1 1	1 1	1 2	1 1	1 2	1 1	1 2	1 1	1 1	1 1	1 1	1 1	1 1	1 1	1 1	1 1	1 1	1 2	1 1
7	STPO	2	0 0	1 1	1 1	1 1	0 0	1 1	1 1	1 1	1 1	1 1	1 1	1 1	0 0	1 1	1 1	1 1	1 1	1 1	1 1	1 1	1 1	1 1	1 1	1 1	1 1	1 1	1 1	1 1	1 1	1 1	1 2	1 1	1 2	1 1	1 2	1 1	1 1	1 1	1 1	0 0	0 0	1 1	1 1	1 1	1 1	1 2	1 1
8	STPO	2	1 2	1 1	1 1	1 1	0 0	1 1	0 0	1 1	1 1	1 1	1 1	1 1	1 1	0 0	1 1	1 1	1 1	1 1	1 1	1 1	1 1	1 1	1 1	1 1	1 1	1 1	1 1	1 1	1 2	1 1	1 1	1 1	1 1	1 1	1 2	1 1	1 1	1 1	1 2	0 0	0 0	1 1	0 0	1 1	1 1	1 1	1 1
9	STPO	2	1 2	1 1	1 1	1 1	1 1	1 1	1 1	1 1	1 1	1 1	1 1	1 1	1 2	1 1	1 1	1 1	1 1	1 1	1 1	1 1	1 1	1 1	1 1	1 1	1 1	1 1	1 1	1 1	1 2	1 1	1 1	1 1	1 1	1 1	2 2	1 1	1 1	1 1	1 1	1 1	1 1	1 1	1 1	1 1	1 1	1 1	1 1
10	STPO	2	2 2	1 1	1 1	1 1	0 0	1 1	1 1	1 1	1 1	1 1	1 1	1 1	1 1	1 1	1 1	1 1	1 1	1 1	1 1	1 1	1 1	1 1	1 1	1 1	1 1	1 1	1 1	1 1	1 2	1 1	1 2	1 1	1 2	1 1	1 2	1 1	1 1	1 1	1 1	0 0	0 0	1 1	1 1	1 1	1 1	1 2	1 1
11	STPO	2	1 1	1 1	1 1	1 1	0 0	1 1	1 1	1 1	1 1	1 1	1 1	1 1	2 2	1 1	1 1	1 1	1 1	1 1	1 1	1 1	1 1	1 1	1 1	1 1	1 1	1 1	1 1	1 1	1 1	1 1	1 1	1 1	1 1	1 1	2 2	1 1	1 1	1 1	0 0	0 0	0 0	1 1	1 1	1 1	1 1	1 1	1 1
12	STPO	2	1 1	1 1	1 1	1 1	0 0	1 1	1 1	1 1	1 1	1 1	1 1	1 1	2 2	1 1	1 1	1 1	1 1	1 1	1 1	1 1	1 1	1 1	1 1	1 1	1 1	1 1	1 1	1 1	1 1	1 1	1 1	1 1	1 1	1 1	2 2	1 1	1 1	1 1	1 1	0 0	0 0	1 1	1 1	1 1	1 1	1 1	1 1
13	STPO	2	1 1	1 1	1 1	1 1	0 0	1 1	1 1	1 1	1 1	1 1	1 1	1 1	1 2	1 1	1 1	1 1	1 1	1 1	1 1	1 1	1 1	1 1	1 1	1 1	1 2	1 1	1 1	1 1	1 1	1 1	1 1	1 1	1 1	1 1	1 2	1 1	1 1	1 1	1 1	0 0	0 0	1 2	1 1	1 2	1 2	1 1	1 1
14	STPO	2	1 1	1 1	1 1	1 1	1 2	1 1	1 1	1 1	1 1	1 1	1 1	1 1	1 2	1 1	1 1	1 1	1 1	1 1	1 1	1 1	1 1	1 1	1 1	1 1	1 1	1 1	1 1	1 1	1 1	1 1	1 1	1 1	1 1	1 1	1 2	1 1	1 1	1 1	1 2	1 2	0 0	1 1	1 2	1 1	1 1	1 1	1 1
15	STPO	2	1 1	1 1	1 1	1 1	0 0	1 1	1 1	1 1	1 1	1 1	1 1	1 1	2 2	1 1	1 1	1 1	1 1	1 1	1 1	1 1	1 1	1 1	1 1	1 1	1 1	1 1	1 1	1 1	1 1	1 1	1 1	1 1	1 1	1 1	2 2	1 1	1 1	1 1	1 1	0 0	0 0	1 1	0 0	1 1	1 1	1 1	1 1
16	STPO	2	1 2	1 1	1 1	1 1	0 0	0 0	0 0	0 0	1 1	1 1	1 1	1 1	1 2	0 0	0 0	1 1	1 1	1 1	1 1	1 1	1 1	1 1	1 1	1 1	1 1	1 1	1 1	0 0	0 0	1 1	1 2	1 1	1 2	0 0	1 2	1 1	1 1	1 1	0 0	0 0	0 0	1 1	1 1	1 1	1 1	1 2	1 1
17	STPO	2	1 1	1 1	1 1	1 1	0 0	0 0	0 0	1 1	1 1	1 1	1 1	1 1	1 2	1 1	1 1	1 1	1 1	1 1	1 1	1 1	1 1	1 1	1 1	1 1	1 1	1 1	1 1	1 1	1 1	1 1	1 1	1 1	1 1	1 1	1 2	1 1	1 1	1 1	1 2	0 0	0 0	1 1	1 1	1 1	1 1	1 1	1 1
18	STPO	2	0 0	0 0	0 0	0 0	0 0	0 0	0 0	0 0	0 0	0 0	0 0	0 0	0 0	0 0	0 0	0 0	0 0	0 0	0 0	0 0	0 0	0 0	0 0	0 0	0 0	0 0	0 0	0 0	0 0	0 0	0 0	0 0	0 0	0 0	0 0	0 0	0 0	0 0	0 0	0 0	0 0	0 0	0 0	0 0	0 0	0 0	0 0
19	STPO	2	1 1	1 1	1 1	1 1	0 0	0 0	0 0	1 1	1 1	1 1	1 1	1 1	2 2	0 0	0 0	1 1	1 1	0 0	1 1	1 1	1 1	1 1	1 1	1 1	1 1	1 1	1 1	1 1	1 1	1 1	1 1	1 1	1 1	1 1	2 2	1 1	1 1	1 1	1 1	0 0	0 0	1 1	1 1	1 1	1 1	1 1	1 1
20	STPO	2	1 2	1 2	1 2	1 2	0 0	1 2	1 2	1 1	1 2	1 2	1 2	1 2	1 2	1 2	0 0	0 0	1 2	1 2	1 2	1 2	1 2	1 2	1 2	1 2	1 1	1 2	1 1	1 1	1 1	1 2	1 1	1 2	1 1	0 0	1 2	1 2	1 2	0 0	1 1	0 0	0 0	1 1	0 0	1 1	1 2	1 1	1 2
21	STPO	2	1 1	1 1	0 0	1 1	0 0	0 0	1 1	1 1	1 1	1 1	1 1	1 1	2 2	0 0	0 0	1 1	1 1	1 1	1 1	1 1	1 1	1 1	1 1	1 1	1 1	1 1	1 1	1 1	1 1	1 1	1 1	1 1	1 1	1 1	0 0	1 1	1 1	1 1	0 0	0 0	0 0	1 1	0 0	1 1	1 1	1 1	1 1
22	STPO	2	1 2	1 1	1 1	1 1	0 0	1 1	1 1	1 1	1 1	1 1	1 1	1 1	1 2	1 1	1 1	1 1	1 1	1 1	1 1	1 1	1 1	1 1	1 1	1 1	1 1	1 1	1 1	1 1	1 2	1 1	1 1	1 1	1 1	1 1	2 2	1 1	1 1	1 1	1 1	0 0	0 0	1 1	1 1	1 1	1 1	1 1	1 1
23	STPO	2	1 1	1 1	1 1	1 1	0 0	1 1	1 1	1 1	1 1	1 1	0 0	1 1	1 2	1 1	1 1	1 1	1 1	1 1	1 1	1 1	1 1	1 1	1 1	1 1	1 1	1 1	1 1	1 1	1 1	1 1	1 1	1 1	1 1	1 1	1 2	1 1	1 1	1 1	1 2	0 0	0 0	1 1	1 1	0 0	1 1	1 1	1 1
24	STPO	2	1 1	1 1	1 1	1 1	0 0	1 1	1 1	1 1	1 1	1 1	1 1	1 1	0 0	0 0	0 0	1 1	1 1	1 1	1 1	1 1	1 1	1 1	1 1	1 1	1 1	1 1	1 1	1 1	1 1	1 1	1 1	1 1	1 1	1 1	2 2	1 1	1 1	1 1	1 1	0 0	0 0	1 1	1 1	0 0	1 1	0 0	0 0
25	STPO	2	1 1	1 1	1 1	1 1	0 0	1 1	1 1	1 1	1 1	1 1	1 1	1 1	1 2	1 1	1 1	1 1	1 1	1 1	1 1	1 1	1 1	1 1	1 1	1 1	1 1	1 1	1 1	1 2	1 1	1 1	1 1	1 1	1 1	1 1	1 2	1 1	1 1	1 1	1 1	0 0	0 0	1 1	1 1	1 1	1 1	1 2	1 1
26	STPO	2	0 0	0 0	0 0	0 0	0 0	0 0	1 1	1 1	0 0	0 0	0 0	1 1	0 0	0 0	0 0	0 0	1 1	0 0	0 0	0 0	0 0	0 0	0 0	1 1	0 0	0 0	1 1	1 1	0 0	0 0	1 1	1 1	1 1	0 0	0 0	1 1	1 1	0 0	0 0	0 0	0 0	0 0	0 0	0 0	0 0	0 0	0 0
27	STPO	2	0 0	1 2	0 0	1 2	0 0	0 0	1 2	1 1	0 0	0 0	0 0	1 2	0 0	0 0	0 0	1 2	1 2	1 2	1 2	1 2	0 0	0 0	0 0	1 2	0 0	0 0	1 1	1 1	1 2	0 0	1 1	1 2	1 1	1 2	0 0	1 2	1 2	0 0	0 0	0 0	0 0	0 0	0 0	0 0	0 0	0 0	0 0
28	STPO	2	1 2	1 1	1 1	1 1	0 0	1 1	1 1	1 2	1 1	1 1	1 1	1 1	1 1	0 0	0 0	1 1	1 1	1 1	1 1	1 1	1 1	1 1	1 1	1 1	1 1	1 1	0 0	1 1	1 2	1 1	1 2	1 1	1 2	1 1	1 2	1 1	1 1	1 1	1 1	0 0	0 0	1 1	1 1	1 1	1 1	1 1	1 1
29	STPO	2	1 1	1 1	1 1	1 1	0 0	1 1	1 1	1 1	1 1	1 1	1 1	1 1	2 2	1 1	1 1	1 1	1 1	1 1	1 1	1 1	1 1	1 1	1 1	1 1	1 1	1 1	1 1	1 1	1 1	1 1	1 1	1 1	1 1	1 1	2 2	1 1	1 1	1 1	1 1	0 0	0 0	1 1	1 1	1 1	1 1	0 0	0 0
30	STPO	2	1 1	1 1	1 1	1 1	0 0	1 1	1 1	1 1	1 1	1 1	1 1	0 0	1 2	1 1	1 1	1 1	1 1	1 1	1 1	1 1	1 1	1 1	1 1	1 1	1 1	1 1	1 1	1 1	1 1	1 1	1 1	1 1	1 1	1 1	1 2	1 1	1 1	1 1	0 0	0 0	0 0	1 1	1 2	1 1	1 1	1 1	1 1
31	STPO	2	1 2	1 1	1 1	1 1	0 0	1 1	1 1	1 1	1 1	1 1	1 1	1 1	1 2	1 1	1 1	1 1	1 1	0 0	0 0	1 1	1 1	1 1	1 1	1 1	1 1	1 1	1 1	1 1	1 2	1 1	1 1	1 1	1 1	1 1	2 2	1 1	1 1	1 1	1 1	0 0	0 0	1 1	1 1	1 1	1 1	1 1	1 1
32	STPO	2	2 2	1 2	1 2	1 2	0 0	1 2	1 2	1 1	1 2	1 2	1 2	1 2	1 1	0 0	0 0	1 2	1 2	1 2	1 2	1 2	1 2	1 2	1 2	1 2	1 1	1 2	1 1	1 1	1 2	1 2	1 1	1 2	1 1	1 2	1 2	1 2	1 2	0 0	0 0	0 0	0 0	1 1	1 1	1 1	1 2	1 1	1 2
33	STPO	2	1 1	1 1	1 1	1 1	0 0	1 1	1 1	1 1	1 1	1 1	1 1	1 1	2 2	1 1	1 1	1 1	1 1	1 1	1 1	1 1	1 1	1 1	1 1	1 1	1 1	1 1	1 1	1 1	1 1	1 1	1 1	1 1	1 1	1 1	2 2	1 1	1 1	1 1	1 1	0 0	0 0	1 1	1 1	1 1	1 1	1 1	1 1
34	STPO	2	1 2	1 1	1 1	1 1	0 0	1 1	1 1	1 1	1 1	1 1	1 1	1 1	1 2	1 1	1 1	1 1	1 1	1 1	1 1	1 1	1 1	1 1	1 1	1 1	1 1	1 1	1 1	1 1	1 1	1 1	1 2	1 1	1 2	1 1	0 0	1 1	1 1	1 1	1 1	0 0	0 0	1 1	1 1	1 1	1 1	1 2	1 1
35	STPO	2	1 1	0 0	1 1	1 1	0 0	1 1	1 1	1 1	1 1	1 1	1 1	1 1	2 2	1 1	1 1	1 1	1 1	1 1	1 1	1 1	1 1	1 1	1 1	1 1	1 1	1 1	1 1	1 1	1 1	1 1	1 1	1 1	0 0	1 1	2 2	1 1	1 1	1 1	1 1	0 0	0 0	1 1	1 1	1 1	1 1	1 1	1 1
36	STPO	2	1 1	0 0	1 1	1 1	0 0	1 1	0 0	1 1	1 1	1 1	0 0	1 1	2 2	1 1	1 1	1 1	1 1	1 1	1 1	1 1	1 1	1 1	1 1	1 1	1 1	1 1	1 1	1 1	1 1	1 1	1 1	1 1	0 0	1 1	2 2	1 1	1 1	1 1	1 1	0 0	0 0	1 1	1 1	1 1	0 0	1 1	1 1
37	STPO	2	1 2	1 1	1 1	1 1	0 0	1 1	1 1	1 1	1 1	1 1	1 1	1 1	1 2	1 1	1 1	1 1	1 1	1 1	1 1	1 1	1 1	1 1	1 1	1 1	1 1	1 1	1 1	1 1	1 2	0 0	0 0	1 1	1 1	1 1	2 2	1 1	1 1	1 1	1 1	0 0	0 0	1 1	1 1	1 1	1 1	1 1	1 1
38	STPO	2	1 2	1 2	1 2	1 2	0 0	0 0	1 2	1 1	1 2	1 2	1 2	1 2	1 2	0 0	0 0	1 2	1 2	1 2	1 2	1 2	1 2	1 2	1 2	1 2	1 1	1 2	1 1	1 1	1 1	1 2	1 1	1 2	1 1	1 2	1 2	1 2	1 2	1 2	1 1	0 0	0 0	1 1	1 1	1 1	1 2	1 1	1 2
1	BRID	2	1 1	1 1	1 1	1 1	0 0	1 1	1 1	1 1	1 1	1 1	1 1	1 1	1 1	1 1	1 1	1 1	1 1	1 1	1 1	1 1	1 1	1 1	1 1	1 1	1 1	1 1	1 1	1 1	1 1	1 1	1 1	1 1	1 1	1 1	1 1	1 1	1 1	1 1	0 0	0 0	0 0	1 1	1 1	1 1	1 1	1 1	1 1
2	BRID	2	1 1	1 1	1 1	1 1	1 1	1 1	1 1	1 1	1 1	1 1	1 1	1 1	1 1	1 1	1 1	1 1	1 1	1 1	1 1	1 1	1 1	1 1	1 1	1 1	1 1	1 1	1 1	1 1	1 1	0 0	0 0	1 1	0 0	1 1	1 1	1 1	1 1	1 1	1 1	1 1	1 1	1 1	1 1	1 1	1 1	1 1	1 1
3	BRID	2	1 1	1 1	1 1	1 1	1 1	1 1	1 1	1 1	1 1	1 1	1 1	1 1	2 2	1 1	1 1	1 1	1 1	1 1	1 1	1 1	1 1	1 1	1 1	1 1	1 1	1 1	1 1	1 1	0 0	0 0	0 0	0 0	0 0	1 1	2 2	1 1	1 1	1 1	0 0	1 1	1 1	1 1	1 1	1 1	1 1	1 1	1 1
4	BRID	2	1 1	1 1	1 1	1 1	0 0	1 1	1 1	1 2	1 1	1 1	1 1	1 1	1 2	1 1	1 1	1 1	1 1	0 0	1 1	1 1	1 1	1 1	1 1	1 1	1 1	1 1	1 2	1 1	1 1	0 0	1 1	1 1	1 2	1 1	0 0	1 1	1 1	1 1	1 1	0 0	0 0	1 1	1 1	1 1	1 1	1 1	1 1
5	BRID	2	1 1	1 1	1 1	1 1	1 1	1 1	1 1	1 1	1 1	1 1	1 1	1 1	1 2	1 1	1 1	1 1	1 1	1 1	1 1	1 1	1 1	1 1	1 1	1 1	1 1	1 1	1 1	1 1	1 1	1 1	1 1	1 1	0 0	1 1	2 2	1 1	1 1	1 1	1 1	1 1	1 1	1 1	1 1	1 1	1 1	1 1	1 1
6	BRID	2	1 1	1 1	1 1	1 1	0 0	1 1	0 0	1 1	1 1	1 1	1 1	1 1	1 2	1 1	1 1	1 1	1 1	1 1	1 1	1 1	1 1	1 1	1 1	1 1	1 1	1 1	1 1	1 1	1 1	0 0	0 0	1 1	0 0	0 0	2 2	1 1	1 1	1 1	1 1	0 0	0 0	1 1	1 1	1 1	1 1	1 1	1 1
7	BRID	2	1 1	1 1	1 1	1 1	0 0	1 1	1 1	1 1	1 1	1 1	1 1	1 1	1 1	0 0	0 0	1 1	1 1	1 1	1 1	1 1	1 1	1 1	1 1	1 1	1 1	1 1	1 1	1 1	1 1	1 1	1 1	1 1	1 1	1 1	1 2	1 1	1 1	1 1	1 1	0 0	0 0	1 1	1 1	1 1	1 1	1 1	1 1
8	BRID	2	1 1	1 1	1 1	1 1	0 0	1 1	1 1	1 1	1 1	1 1	1 1	1 1	1 1	0 0	1 1	1 1	1 1	1 1	1 1	1 1	1 1	1 1	1 1	1 1	1 1	1 1	1 1	1 1	1 1	1 1	1 1	1 1	0 0	0 0	1 2	1 1	1 1	1 1	1 1	0 0	0 0	1 1	1 1	1 1	1 1	1 1	1 1
9	BRID	2	1 1	1 1	0 0	0 0	0 0	0 0	1 1	1 1	1 1	1 1	0 0	0 0	1 1	0 0	0 0	0 0	0 0	1 1	1 1	1 1	1 2	1 2	1 2	0 0	0 0	0 0	0 0	1 1	1 1	1 1	1 1	1 1	2 2	0 0	1 1	0 0	0 0	0 0	0 0	0 0	1 1	1 1	1 1	1 1	0 0	0 0	0 0
10	BRID	2	1 1	1 1	0 0	0 0	0 0	0 0	1 1	1 1	1 1	1 1	0 0	0 0	2 2	0 0	0 0	0 0	0 0	1 1	1 1	1 1	1 1	1 1	1 1	0 0	0 0	0 0	0 0	1 1	1 1	0 0	0 0	0 0	0 0	0 0	2 2	0 0	0 0	0 0	0 0	0 0	1 1	1 1	1 1	1 1	0 0	0 0	0 0
11	BRID	2	0 0	0 0	0 0	0 0	0 0	0 0	0 0	0 0	0 0	0 0	0 0	0 0	1 2	0 0	0 0	0 0	0 0	0 0	0 0	0 0	0 0	0 0	0 0	0 0	0 0	0 0	0 0	0 0	0 0	0 0	0 0	0 0	0 0	0 0	2 2	0 0	0 0	0 0	0 0	0 0	0 0	0 0	0 0	0 0	0 0	0 0	0 0
			1	2	3	4	5	6	7	8	9	10	11	12	13	14	15	16	17	18	19	20	21	22	23	24	25	26	27	28	29	30	31	32	33	34	35	36	37	38	39	40	41	42	43	44	45	46	47
		Base Position	32088047	32088311	32088822	32089335	32091847	32092641	32094759	32094895	32097321	32098225	32098354	32098804	32101133	32101629	32101795	32104409	32105653	32109985	32110127	32110227	32111228	32111332	32111985	32117911	32118716	32118806	32121979	32125606	32125719	32129139	32129140	32129499	32129551	32130120	32132534	32135328	32135452	32137347	32137744	32144186	32144238	32146146	32146353	32152052	32156484	32157004	32157266
		Allele 1	A	T	G	A	A	T	G	C	T	C	9 T's	T	C	T	in	G	C	C	G	G	C	T	C	T	C	A	w/o	G	A	C	G	G	C	G	7Cs	C	A	A	G	9 TCs	7Ts	w/o	T	C	TTT	C	C
		Allele 2	G	C	A	G	T	A	A	T	C	G	11 T's	C	T	A	del	T	A	A	A	A	T	A	G	C	T	G	w/	A	T	T	A	A	T	A	8Cs	T	C	T	C	8 TCs	5Ts	w/	C	T	TT	T	T
[truncated: 774 more columns]

## Sheet: SCCD_114_Hap_DAV
SNP	BasePos	Risk Allele	Non-risk Allele
SCC415-6	32763750	C	T
SCC415-7	32763796	C	T
SCC415-b	32764089	T	G
SCC415-8	32764459	9 As	8 As
chr15_32764466&SCC415-9	32764466	T	C
SCC415-10	32764690	G	w/o
SCC41-1	32766060	C	T
SCC383-1	32768054	G	A
chr15_32770293&SCC380-2 (SCC379-1)	32770293	G	T
SCC379-2	32770502	A	G
chr15_32771771&SCC131-1	32771771	T	C
SCC130-1	32772447	ins T	w/o
SCC129-1&SCC128-1	32773652	T	C
SCC128-a	32773711	A	G
chr15_32774159&SCC128-2	32774159	G	A
SCC40-1	32774498	A	C
SCC416-1	32775157	A	w/o
SCC416-2	32775364	C	T
SCC416-3	32775976	C	T
SCC418-1	32776970	G	C
chr15_32778098&SCC419-1	32778098	A	T
chr15_32778118&SCC419-2	32778118	T	C
chr15_32778823&SCC419-3	32778823	A	T
SCC376-1	32782292	G	A
SCC376-2	32782334	A	G
SCC421-2	32785521	T	G
SCC421-3	32785783	w/o	SINE
chr15_32786546&SCC373-1&SCC374-1	32786546	C	T
chr15_32786689&SCC373-2	32786689	T	C
SCC422-2	32789139	G	C
SCC423-a	32790126	G	A
chr15_32790521&SCC423-1	32790521	C	T
chr15_32790545&SCC423-2	32790545	A	G
SCC423-3	32791128	A	G
SCC423-4	32791986	A	G
chr15_32792753&SCC372-2	32792753	T	A
chr15_32793152&SCC371-1	32793152	A	G
SCC371-2	32793348	T	C
SCC38-1	32793800	C	T
chr15_32794845&SCC370-1	32794845	C	T
SCC369-2	32795896	A	T
chr15_32796272&SCC368-1	32796272	A	T
SCC368-2	32796554	w/o	TAAT
chr15_32796712&SCC367-1&SCC368-3	32796712	T	C
SCC367-2	32796907	C	A
SCC126-1&SCC127-1	32798282	C	T
SCC126-a	32798622	9 Ts	10 Ts
SCC126-2	32798655	AGTT	w/o
SCC37-1	32799288	G	A
SCC366-1	32799888	T	C
SCC366-2	32799956	G	C
SCC424-1	32800149	A	G
SCC424-2	32800657	C	T
SCC424-3	32800312	T	C
SCC424-4	32800495	CT	w/o
SCC10-2	32802463	G	C
SCC164-1	32803113	G	A
SCC164-2	32803309	C	T
SCC164-3	32803335	C	T
SCC9-1	32803572	TT	A
SCC9-1b	32803981	A	AA
SCC9-2	32804089	G	A
SCC9-2b	32804301	G	A
SCC9-3	32804461	G	A
SCC162-1	32806212	G	C
SCC162-3	32806682	C	T
SCC162-2	32806683	A	G
SCC161-1	32807614	T	A
SCC36-1	32810057	A	G
SCC36-3	32810231	T	A
SCC158-1	32811026	C	T
SCC158-2	32811718	G	A
SCC8-1	32811856	A	G
SCC8-2	32812750	C	TG
SCC157-1	32813595	G	A
SCC156-1	32813896	G	C
SCC7-2	32816043	4 As	3 As
SCC365-1	32816680	C	T
SCC365-2	32816826	2 TGs	3 TGs
SCC364-1	32817733	C	T
SCC6-1	32818873	C	T
SCC362-1	32821039	C	T
SCC362-2	32821084	G	A
SCC361-1	32821407	G	T
SCC361-2	32821654	7 A's	6 A's
SCC361-3	32821940	T	C
SCC361-a (Complex)	32822000	TG	CT
SCC361-4	32822026	8 GA's	7 GA's
SCC361-5	32822231	3 GT's	2 GT's
SCC360-1	32822316	G	T
SCC360-2	32822516	2 As	3 As
SCC360-3	32823032	G	A
SCC155-1&SCC360-4	32823082	A	G
SCC155-2	32823160	C	G
SCC155-3	32823449	G	A
SCC152-1	32825251	GTA	T
SCC152-3	32825653	G	A
SCC151-1	32826443	G	w/o
SCC425-1	32827495	G	A
SCC425-2	32827516	C	T
SCC425-3	32828177	G	A
SCC425-a	32828247	T	C
SCC425-4	32828723	w/o	C
SCC425-b	32829049	G	T
SCC150-1	32829786	T	C
chr15_32829905	32829905	T	G
SCC34-1	32830921	T	C
SCC149-1	32831158	CTAACT	w/o
SCC149-2	32831220	T	G
SCC149-a	32831221	T	C
SCC149-3	32831344	A	C
SCC149-5	32831497	C	T
SCC791-9	32882668	G	C
SCC791-11	32882690	G	T
